# Supplementary material for: (E)-Ethyl N′-[1-(4-methoxy­phen­yl)ethyl­idene]hydrazinecarboxyl­ate
Source: Acta Crystallogr Sect E Struct Rep Online. 2008 Oct 4;64(Pt 11):o2062. doi: 10.1107/S1600536808031462 (PMC2959676; doi:10.1107/S1600536808031462)
Supplement: Supplementary file 1 [file e-64-o2062-sup1.cif]

##############################################################################
###                                                                        ###
###        Electronic paper (Acta Crystallographica Section E)             ###
###                                                                        ###
##############################################################################
#                                                                            #
# This CIF contains the data in a paper accepted for publication in Acta     #
# Crystallographica Section E. It conforms to the requirements of Notes      #
# for Authors for Section E, and has been peer reviewed under the auspices   #
# of the IUCr Commission on Journals.                                        #
#                                                                            #
# Full details of the Crystallographic Information File format               #
# are given in the paper "The Crystallographic Information File (CIF):       #
# a New Standard Archive File for Crystallography" by S. R. Hall, F. H.      #
# Allen and I. D. Brown [Acta Cryst. (1991), A47, 655-685].                  #
#                                                                            #
# The current version of the core CIF dictionary is obtainable from          #
# ftp://ftp.iucr.org/pub/cif_core.dic. The current version number is 2.4.    #
#                                                                            #
# Software is freely available for graphical display of the structure(s) in  #
# this CIF.  For information consult the CIF home page http://www.iucr.org/  #
# cif/home.html                                                              #
#                                                                            #
# This file may be used for bona fide research purposes within the           #
# scientific community so long as proper attribution is given to the journal # 
# article from which it was obtained.                                        #
#                                                                            #
##############################################################################
                                             
data_I
_audit_creation_method     SHELXL-97
_chemical_name_systematic
;
(E)-Ethyl N'-[1-(4-methoxyphenyl)ethylidene]hydrazinecarboxylate
;
_chemical_name_common     ?
_chemical_formula_moiety     'C12 H16 N2 O3'
_chemical_formula_sum     'C12 H16 N2 O3'
_chemical_formula_iupac     'C12 H16 N2 O3'
_chemical_formula_weight     236.27
_chemical_melting_point     ?
_symmetry_cell_setting     Orthorhombic
_symmetry_space_group_name_H-M     'P b c a'
_symmetry_space_group_name_Hall     '-P 2ac 2ab'
loop_
    _symmetry_equiv_pos_as_xyz
    'x, y, z'
    '-x+1/2, -y, z+1/2'
    '-x, y+1/2, -z+1/2'
    'x+1/2, -y+1/2, -z'
    '-x, -y, -z'
    'x-1/2, y, -z-1/2'
    'x, -y-1/2, z-1/2'
    '-x-1/2, y-1/2, z'
_cell_length_a     12.1020(11)
_cell_length_b     8.1727(7)
_cell_length_c     25.476(2)
_cell_angle_alpha     90.00
_cell_angle_beta     90.00
_cell_angle_gamma     90.00
_cell_volume     2519.8(4)
_cell_formula_units_Z     8
_cell_measurement_reflns_used     2222
_cell_measurement_theta_min     1.6
_cell_measurement_theta_max     25.0
_cell_measurement_temperature     123(2)
_exptl_crystal_description     Block
_exptl_crystal_colour     colourless
_exptl_crystal_size_max     0.27
_exptl_crystal_size_mid     0.23
_exptl_crystal_size_min     0.22
_exptl_crystal_density_diffrn     1.246
_exptl_crystal_density_meas     ?
_exptl_crystal_density_method     'not measured'
_exptl_crystal_F_000     1008
_exptl_absorpt_coefficient_mu     0.090
_exptl_absorpt_correction_type     multi-scan
_exptl_absorpt_process_details     '(SADABS, Bruker, 2002)'
_exptl_absorpt_correction_T_min     0.9733
_exptl_absorpt_correction_T_max     0.9805
_exptl_special_details
;
;
_diffrn_ambient_temperature     273(2)
_diffrn_radiation_type     MoK\a
_diffrn_radiation_wavelength     0.71073
_diffrn_radiation_source     'fine-focus sealed tube'
_diffrn_radiation_monochromator     graphite
_diffrn_measurement_device_type     'Bruker SMART CCD area-detector'
_diffrn_measurement_method     '\f and \w'
_diffrn_detector_area_resol_mean     ?
_diffrn_reflns_number     12848
_diffrn_reflns_av_R_equivalents     0.0262
_diffrn_reflns_av_sigmaI/netI     0.0178
_diffrn_reflns_theta_min     1.60
_diffrn_reflns_theta_max     25.04
_diffrn_reflns_theta_full     25.04
_diffrn_measured_fraction_theta_max     0.998
_diffrn_measured_fraction_theta_full     0.998
_diffrn_reflns_limit_h_min     -12
_diffrn_reflns_limit_h_max     14
_diffrn_reflns_limit_k_min     -9
_diffrn_reflns_limit_k_max     9
_diffrn_reflns_limit_l_min     -30
_diffrn_reflns_limit_l_max     30
_diffrn_standards_number     0
_diffrn_standards_interval_count     .
_diffrn_standards_interval_time     .
_diffrn_standards_decay_%     ?
_refine_special_details
;
 Refinement of F^2^ against ALL reflections.  The weighted R-factor wR and
 goodness of fit S are based on F^2^, conventional R-factors R are based
 on F, with F set to zero for negative F^2^. The threshold expression of
 F^2^ > 2sigma(F^2^) is used only for calculating R-factors(gt) etc. and is
 not relevant to the choice of reflections for refinement.  R-factors based
 on F^2^ are statistically about twice as large as those based on F, and R-
 factors based on ALL data will be even larger.
;
_reflns_number_total     2222
_reflns_number_gt     1845
_reflns_threshold_expression     I>2\s(I)
_refine_ls_structure_factor_coef     Fsqd
_refine_ls_matrix_type     full
_refine_ls_R_factor_all     0.0498
_refine_ls_R_factor_gt     0.0403
_refine_ls_wR_factor_gt     0.1192
_refine_ls_wR_factor_ref     0.1269
_refine_ls_goodness_of_fit_ref     1.067
_refine_ls_restrained_S_all     1.067
_refine_ls_number_reflns     2222
_refine_ls_number_parameters     158
_refine_ls_number_restraints     0
_refine_ls_hydrogen_treatment     constr
_refine_ls_weighting_scheme     calc
_refine_ls_weighting_details
         'calc w=1/[\s^2^(Fo^2^)+(0.0637P)^2^+0.6384P] where P=(Fo^2^+2Fc^2^)/3'
_atom_sites_solution_hydrogens     geom
_atom_sites_solution_primary     direct
_atom_sites_solution_secondary     difmap
_refine_ls_shift/su_max     0.002
_refine_ls_shift/su_mean     0.000
_refine_diff_density_max     0.186
_refine_diff_density_min     -0.139
_refine_ls_extinction_method     'SHELXL97 (Sheldrick, 2008)'
_refine_ls_extinction_coef     0.0115(13)
_refine_ls_extinction_expression
                                  'Fc^*^=kFc[1+0.001xFc^2^\l^3^/sin(2\q)]^-1/4^'
loop_
    _atom_type_symbol
    _atom_type_description
    _atom_type_scat_dispersion_real
    _atom_type_scat_dispersion_imag
    _atom_type_scat_source
    'C' 'C' 0.0033 0.0016
                         'International Tables Vol C Tables 4.2.6.8 and 6.1.1.4'
    'H' 'H' 0.0000 0.0000
                         'International Tables Vol C Tables 4.2.6.8 and 6.1.1.4'
    'N' 'N' 0.0061 0.0033
                         'International Tables Vol C Tables 4.2.6.8 and 6.1.1.4'
    'O' 'O' 0.0106 0.0060
                         'International Tables Vol C Tables 4.2.6.8 and 6.1.1.4'
_computing_data_collection     'SMART (Bruker, 2002)'
_computing_cell_refinement     'SAINT (Bruker, 2002)'
_computing_data_reduction     'SAINT (Bruker, 2002)'
_computing_structure_solution     'SHELXS97 (Sheldrick, 2008)'
_computing_structure_refinement     'SHELXL97 (Sheldrick, 2008)'
_computing_molecular_graphics     'SHELXTL (Sheldrick, 2008)'
_computing_publication_material     'SHELXTL (Sheldrick, 2008)'
loop_
    _atom_site_type_symbol
    _atom_site_label
    _atom_site_fract_x
    _atom_site_fract_y
    _atom_site_fract_z
    _atom_site_U_iso_or_equiv
    _atom_site_adp_type
    _atom_site_calc_flag
    _atom_site_refinement_flags
    _atom_site_occupancy
    _atom_site_disorder_assembly
    _atom_site_disorder_group
    C C7 0.42346(13) 0.5640(2) 0.60487(6) 0.0490(4) Uani d . 1 . .
    C C8 0.43416(13) 0.4210(2) 0.56947(6) 0.0501(4) Uani d . 1 . .
    C C3 0.40760(13) 0.8369(2) 0.67166(6) 0.0525(4) Uani d . 1 . .
    C C2 0.37209(14) 0.8477(2) 0.62024(7) 0.0570(4) Uani d . 1 . .
    H H2 0.3430 0.9453 0.6075 0.068 Uiso calc R 1 . .
    C C9 0.59258(14) 0.0586(2) 0.56465(7) 0.0542(4) Uani d . 1 . .
    C C5 0.45905(15) 0.5568(2) 0.65717(7) 0.0580(5) Uani d . 1 . .
    H H5 0.4890 0.4600 0.6700 0.070 Uiso calc R 1 . .
    C C6 0.38006(15) 0.7122(2) 0.58781(6) 0.0561(4) Uani d . 1 . .
    H H6 0.3555 0.7207 0.5533 0.067 Uiso calc R 1 . .
    C C4 0.45058(16) 0.6900(2) 0.68974(7) 0.0613(5) Uani d . 1 . .
    H H4 0.4740 0.6816 0.7244 0.074 Uiso calc R 1 . .
    C C1 0.35816(19) 1.1125(2) 0.69025(8) 0.0733(6) Uani d . 1 . .
    H H1A 0.4039 1.1577 0.6631 0.110 Uiso calc R 1 . .
    H H1B 0.3550 1.1872 0.7193 0.110 Uiso calc R 1 . .
    H H1C 0.2850 1.0948 0.6769 0.110 Uiso calc R 1 . .
    C C11 0.7327(2) -0.0352(3) 0.68377(9) 0.0932(7) Uani d . 1 . .
    H H11A 0.7656 0.0694 0.6908 0.140 Uiso calc R 1 . .
    H H11B 0.7815 -0.1204 0.6954 0.140 Uiso calc R 1 . .
    H H11C 0.6637 -0.0435 0.7021 0.140 Uiso calc R 1 . .
    C C10 0.7136(2) -0.0522(3) 0.62760(9) 0.0894(8) Uani d . 1 . .
    H H10A 0.6803 -0.1576 0.6201 0.107 Uiso calc R 1 . .
    H H10B 0.7831 -0.0451 0.6087 0.107 Uiso calc R 1 . .
    O O3 0.63987(11) 0.07917(16) 0.61102(5) 0.0677(4) Uani d . 1 . .
    O O2 0.61004(11) -0.05717(16) 0.53593(5) 0.0701(4) Uani d . 1 . .
    O O1 0.40315(12) 0.96202(16) 0.70721(5) 0.0673(4) Uani d . 1 . .
    N N2 0.52061(12) 0.17888(17) 0.55187(5) 0.0571(4) Uani d . 1 . .
    H H2A 0.4835 0.1713 0.5232 0.068 Uiso calc R 1 . .
    N N1 0.50534(12) 0.31305(17) 0.58366(5) 0.0532(4) Uani d . 1 . .
    C C12 0.36482(15) 0.4117(2) 0.52056(7) 0.0621(5) Uani d . 1 . .
    H H12A 0.4098 0.4361 0.4905 0.093 Uiso calc R 1 . .
    H H12B 0.3056 0.4896 0.5228 0.093 Uiso calc R 1 . .
    H H12C 0.3347 0.3036 0.5171 0.093 Uiso calc R 1 . .
loop_
    _atom_site_aniso_label
    _atom_site_aniso_U_11
    _atom_site_aniso_U_22
    _atom_site_aniso_U_33
    _atom_site_aniso_U_12
    _atom_site_aniso_U_13
    _atom_site_aniso_U_23
    C7 0.0429(8) 0.0533(9) 0.0509(9) -0.0002(7) 0.0003(7) 0.0052(7)
    C8 0.0451(9) 0.0546(10) 0.0505(9) -0.0011(7) 0.0025(7) 0.0067(7)
    C3 0.0468(9) 0.0571(10) 0.0536(9) -0.0019(8) 0.0000(7) -0.0028(7)
    C2 0.0595(10) 0.0542(10) 0.0572(9) 0.0087(8) -0.0028(8) 0.0067(8)
    C9 0.0501(9) 0.0571(10) 0.0555(9) 0.0012(8) -0.0014(7) -0.0050(8)
    C5 0.0597(10) 0.0560(10) 0.0584(10) 0.0046(8) -0.0103(8) 0.0079(8)
    C6 0.0606(10) 0.0615(11) 0.0461(8) 0.0065(8) -0.0038(7) 0.0049(8)
    C4 0.0642(11) 0.0664(11) 0.0532(9) 0.0029(9) -0.0134(8) 0.0029(8)
    C1 0.0867(14) 0.0597(12) 0.0736(12) 0.0091(10) -0.0031(10) -0.0111(10)
    C11 0.1006(18) 0.0890(16) 0.0900(15) 0.0101(14) -0.0275(13) 0.0137(13)
    C10 0.0913(17) 0.0877(16) 0.0894(15) 0.0396(13) -0.0261(12) -0.0145(12)
    O3 0.0734(9) 0.0651(8) 0.0646(8) 0.0184(6) -0.0172(6) -0.0106(6)
    O2 0.0664(8) 0.0722(9) 0.0715(8) 0.0159(7) -0.0101(6) -0.0200(7)
    O1 0.0760(9) 0.0648(8) 0.0611(7) 0.0067(6) -0.0071(6) -0.0088(6)
    N2 0.0598(8) 0.0592(9) 0.0522(8) 0.0075(7) -0.0079(6) -0.0035(6)
    N1 0.0563(8) 0.0512(8) 0.0520(8) 0.0021(6) -0.0004(6) -0.0005(6)
    C12 0.0575(10) 0.0676(12) 0.0613(10) 0.0027(9) -0.0066(8) -0.0046(9)
_geom_special_details
;
 All esds (except the esd in the dihedral angle between two l.s. planes)
 are estimated using the full covariance matrix.  The cell esds are taken
 into account individually in the estimation of esds in distances, angles
 and torsion angles; correlations between esds in cell parameters are only
 used when they are defined by crystal symmetry.  An approximate (isotropic)
 treatment of cell esds is used for estimating esds involving l.s. planes.
;
loop_
    _geom_bond_atom_site_label_1
    _geom_bond_atom_site_label_2
    _geom_bond_site_symmetry_2
    _geom_bond_distance
    _geom_bond_publ_flag
    C7 C6 . 1.390(2) ?
    C7 C5 . 1.401(2) ?
    C7 C8 . 1.482(2) ?
    C8 N1 . 1.285(2) ?
    C8 C12 . 1.504(2) ?
    C3 O1 . 1.367(2) ?
    C3 C2 . 1.382(2) ?
    C3 C4 . 1.387(2) ?
    C2 C6 . 1.385(2) ?
    C2 H2 . 0.93 ?
    C9 O2 . 1.215(2) ?
    C9 O3 . 1.323(2) ?
    C9 N2 . 1.353(2) ?
    C5 C4 . 1.372(2) ?
    C5 H5 . 0.93 ?
    C6 H6 . 0.93 ?
    C4 H4 . 0.93 ?
    C1 O1 . 1.412(2) ?
    C1 H1A . 0.96 ?
    C1 H1B . 0.96 ?
    C1 H1C . 0.96 ?
    C11 C10 . 1.456(3) ?
    C11 H11A . 0.96 ?
    C11 H11B . 0.96 ?
    C11 H11C . 0.96 ?
    C10 O3 . 1.458(2) ?
    C10 H10A . 0.97 ?
    C10 H10B . 0.97 ?
    N2 N1 . 1.376(2) ?
    N2 H2A . 0.86 ?
    C12 H12A . 0.96 ?
    C12 H12B . 0.96 ?
    C12 H12C . 0.96 ?
loop_
    _geom_angle_atom_site_label_1
    _geom_angle_atom_site_label_2
    _geom_angle_atom_site_label_3
    _geom_angle_site_symmetry_1
    _geom_angle_site_symmetry_3
    _geom_angle
    _geom_angle_publ_flag
    C6 C7 C5 . . 116.71(15) ?
    C6 C7 C8 . . 122.01(14) ?
    C5 C7 C8 . . 121.27(15) ?
    N1 C8 C7 . . 115.38(14) ?
    N1 C8 C12 . . 124.94(15) ?
    C7 C8 C12 . . 119.67(14) ?
    O1 C3 C2 . . 124.64(16) ?
    O1 C3 C4 . . 116.25(15) ?
    C2 C3 C4 . . 119.11(16) ?
    C3 C2 C6 . . 119.53(16) ?
    C3 C2 H2 . . 120.2 ?
    C6 C2 H2 . . 120.2 ?
    O2 C9 O3 . . 124.14(16) ?
    O2 C9 N2 . . 122.21(16) ?
    O3 C9 N2 . . 113.64(14) ?
    C4 C5 C7 . . 121.26(16) ?
    C4 C5 H5 . . 119.4 ?
    C7 C5 H5 . . 119.4 ?
    C2 C6 C7 . . 122.46(15) ?
    C2 C6 H6 . . 118.8 ?
    C7 C6 H6 . . 118.8 ?
    C5 C4 C3 . . 120.91(16) ?
    C5 C4 H4 . . 119.5 ?
    C3 C4 H4 . . 119.5 ?
    O1 C1 H1A . . 109.5 ?
    O1 C1 H1B . . 109.5 ?
    H1A C1 H1B . . 109.5 ?
    O1 C1 H1C . . 109.5 ?
    H1A C1 H1C . . 109.5 ?
    H1B C1 H1C . . 109.5 ?
    C10 C11 H11A . . 109.5 ?
    C10 C11 H11B . . 109.5 ?
    H11A C11 H11B . . 109.5 ?
    C10 C11 H11C . . 109.5 ?
    H11A C11 H11C . . 109.5 ?
    H11B C11 H11C . . 109.5 ?
    C11 C10 O3 . . 108.19(18) ?
    C11 C10 H10A . . 110.1 ?
    O3 C10 H10A . . 110.1 ?
    C11 C10 H10B . . 110.1 ?
    O3 C10 H10B . . 110.1 ?
    H10A C10 H10B . . 108.4 ?
    C9 O3 C10 . . 115.45(14) ?
    C3 O1 C1 . . 117.62(14) ?
    C9 N2 N1 . . 121.58(14) ?
    C9 N2 H2A . . 119.2 ?
    N1 N2 H2A . . 119.2 ?
    C8 N1 N2 . . 118.13(14) ?
    C8 C12 H12A . . 109.5 ?
    C8 C12 H12B . . 109.5 ?
    H12A C12 H12B . . 109.5 ?
    C8 C12 H12C . . 109.5 ?
    H12A C12 H12C . . 109.5 ?
    H12B C12 H12C . . 109.5 ?
loop_
    _geom_hbond_atom_site_label_D
    _geom_hbond_atom_site_label_H
    _geom_hbond_atom_site_label_A
    _geom_hbond_site_symmetry_A
    _geom_hbond_distance_DH
    _geom_hbond_distance_HA
    _geom_hbond_distance_DA
    _geom_hbond_angle_DHA
    _geom_hbond_publ_flag
    N2 H2A O2 5_656 0.86 2.10 2.914(2) 157 yes
    C12 H12C O2 5_656 0.96 2.52 3.250(2) 133 yes
    C1 H1C Cg1 7_545 0.96 2.76 3.637(2) 153 yes
data_global
_journal_date_recd_electronic     2008-09-26
_journal_date_accepted     2008-09-29
_journal_name_full     'Acta Crystallographica, Section E'
_journal_year     2008
_journal_volume     64
_journal_issue     11
_journal_page_first     o2062
_journal_page_last     o2062
_journal_paper_category     QO
_journal_coeditor_code     CI2686
_publ_contact_author_name     'Xian-Chao Hu'
_publ_contact_author_address
;
    Research Center of Analysis and Measurement
    Zhejiang University of Technology
    Hangzhou 310014
    People's Republic of China
;
_publ_contact_author_email     zgdhxc@126.com
_publ_contact_author_fax     '++86-571-88320961'
_publ_contact_author_phone     '++86-571-88320085'
_publ_section_title
;
(<i>E</i>)-Ethyl <i>N</i>'-[1-(4-methoxyphenyl)ethylidene]hydrazinecarboxylate
;
loop_
    _publ_author_name
    _publ_author_address
    'Lu-Ping Lv'
;
    Department of Chemical Engineering
    Hangzhou Vocational and Technical College
    Hangzhou 310018
    People's Republic of China
;
    'Jian-Wu Xie'
;
    Department of Chemical Engineering
    Hangzhou Vocational and Technical College
    Hangzhou 310018
    People's Republic of China
;
    'Wen-Bo Yu'
;
    Department of Chemical Engineering
    Hangzhou Vocational and Technical College
    Hangzhou 310018
    People's Republic of China
;
    'Yu-Hui Mao'
;
    Department of Chemical Engineering
    Hangzhou Vocational and Technical College
    Hangzhou 310018
    People's Republic of China
;
    'Xian-Chao Hu'
;
    Research Center of Analysis and Measurement
    Zhejiang University of Technology
    Hangzhou 310014
    People's Republic of China
;
