# Supplementary material for: (E)-Ethyl N′-[1-(4-methoxy­phen­yl)ethyl­idene]hydrazinecarboxyl­ate
Source: Acta Crystallogr Sect E Struct Rep Online. 2008 Oct 4;64(Pt 11):o2062. doi: 10.1107/S1600536808031462 (PMC2959676; doi:10.1107/S1600536808031462)
Supplement: Supplementary file 2 [file e-64-o2062-Isup2.hkl]

#
# h,k,l, Fc-squared, Fo-squared, sigma(Fo-squared) and status flag
#
data_I
_shelx_title ' O in Pbca'
_shelx_refln_list_code          4
_shelx_F_calc_maximum      200.43
_exptl_crystal_F_000      1008.00
_reflns_d_resolution_high  0.8397
 
loop_
 _symmetry_equiv_pos_as_xyz
 'x, y, z'
 '-x+1/2, -y, z+1/2'
 '-x, y+1/2, -z+1/2'
 'x+1/2, -y+1/2, -z'
 '-x, -y, -z'
 'x-1/2, y, -z-1/2'
 'x, -y-1/2, z-1/2'
 '-x-1/2, y-1/2, z'
 
_cell_length_a    12.1020
_cell_length_b     8.1727
_cell_length_c    25.4763
_cell_angle_alpha  90.000
_cell_angle_beta   90.000
_cell_angle_gamma  90.000
 
_shelx_F_squared_multiplier     1.000
 
loop_
 _refln_index_h
 _refln_index_k
 _refln_index_l
 _refln_F_squared_calc
 _refln_F_squared_meas
 _refln_F_squared_sigma
 _refln_observed_status
   2   0   0    26453.04    27654.83    594.60 o
   4   0   0    19583.18    19531.14    492.48 o
   6   0   0     2252.41     2466.16     35.97 o
   8   0   0     2604.17     2657.05     50.01 o
  10   0   0      136.78      151.91      5.82 o
  12   0   0        8.93       10.01      4.20 o
  14   0   0       41.35       41.36      6.46 o
   2   1   0    10771.83    10832.52    301.50 o
   4   1   0     7943.98     7754.61     84.30 o
   6   1   0        1.96        0.34      0.92 o
   8   1   0       89.60       90.65      2.39 o
  10   1   0      178.07      178.17      9.70 o
  12   1   0      115.49      125.93      5.94 o
  14   1   0       16.97       20.87      3.86 o
   0   2   0    23763.02    23778.97    737.19 o
   2   2   0     4641.82     4735.41     47.62 o
   4   2   0     3792.18     3650.19     45.54 o
   6   2   0     5056.44     5204.91     51.80 o
   8   2   0      103.92      116.31      2.85 o
  10   2   0        0.04        0.88      4.85 o
  12   2   0        3.51        4.38      1.91 o
   2   3   0      345.74      336.28      4.46 o
   4   3   0      685.77      773.87      8.39 o
   6   3   0       26.89       39.95      1.76 o
   8   3   0        4.11        0.98      1.09 o
  10   3   0      218.90      236.24      4.67 o
  12   3   0       15.44       13.59      2.39 o
   0   4   0      755.20     1020.30     18.82 o
   2   4   0       86.68       76.12      1.83 o
   4   4   0      787.56      729.12      8.25 o
   6   4   0      418.94      414.55      6.20 o
   8   4   0        9.81        6.02      1.37 o
  10   4   0       37.59       36.63      2.23 o
  12   4   0        0.01        1.70      2.75 o
   2   5   0       20.17       39.55      1.47 o
   4   5   0      243.33      266.34      4.61 o
   6   5   0       50.21       62.06      3.35 o
   8   5   0        3.38        0.58      1.33 o
  10   5   0      117.11      101.65      3.56 o
  12   5   0        0.09        0.00      2.84 o
   0   6   0      265.20      237.38      4.85 o
   2   6   0      178.73      186.52      8.89 o
   4   6   0     1055.99      971.09     12.27 o
   6   6   0       97.26       94.15      3.33 o
   8   6   0       92.28       76.99      3.09 o
  10   6   0       47.65       37.55      2.65 o
   2   7   0      823.93      798.93     10.76 o
   4   7   0      632.47      652.92      9.45 o
   6   7   0        0.36        0.13      1.52 o
   8   7   0       18.42       20.38      2.19 o
  10   7   0        0.21        0.00      1.92 o
   0   8   0     2075.71     2111.66     34.14 o
   2   8   0      558.69      569.21     12.62 o
   4   8   0        0.30        0.00      1.80 o
   6   8   0       40.50       39.62      2.92 o
   8   8   0        0.37        0.00      2.57 o
   2   9   0        2.32        2.26      3.23 o
   4   9   0        1.08        1.32      1.98 o
   1   1   1      883.79      890.69      6.89 o
   2   1   1      521.14      480.70      3.76 o
   3   1   1     7874.45     7644.74     70.15 o
   4   1   1      150.14      163.32      2.02 o
   5   1   1     1109.78     1051.71      8.43 o
   6   1   1     2392.00     2274.02     16.70 o
   7   1   1      263.43      268.57      2.77 o
   8   1   1      119.86      114.15      1.84 o
   9   1   1     1062.71      997.57     10.71 o
  10   1   1       18.33       18.88      1.38 o
  11   1   1       28.63       28.24      2.28 o
  12   1   1       81.43       71.21      3.39 o
  13   1   1       27.71       30.40      2.70 o
  14   1   1        6.14        7.45      2.25 o
   0   2   1       71.74       80.56      3.88 o
   1   2   1      570.18      558.63      5.87 o
   2   2   1      909.25      816.36      6.34 o
   3   2   1     2343.14     2097.79     16.86 o
   4   2   1       27.19       28.63      1.26 o
   5   2   1      681.67      743.49      9.59 o
   6   2   1      503.86      557.80      4.50 o
   7   2   1        9.28       12.61      1.20 o
   8   2   1       31.46       35.37      1.27 o
   9   2   1      108.18       79.65      2.60 o
  10   2   1      456.89      451.50      5.87 o
  11   2   1       15.25       15.48      2.75 o
  12   2   1       25.66       24.59      1.81 o
  13   2   1        3.27        3.95      2.12 o
   1   3   1        5.00        5.76      0.62 o
   2   3   1      803.35      801.19      6.41 o
   3   3   1      238.25      196.24      2.06 o
   4   3   1      220.03      196.63      2.12 o
   5   3   1       62.56       56.87      1.32 o
   6   3   1       98.40      105.86      1.84 o
   7   3   1        4.05        1.98      0.77 o
   8   3   1       92.09       85.88      1.83 o
   9   3   1      167.76      154.65      2.55 o
  10   3   1       19.37       16.70      1.25 o
  11   3   1        1.52        0.47      1.12 o
  12   3   1        3.98        1.42      1.33 o
  13   3   1        0.01        0.00      1.41 o
   0   4   1      112.91      119.04      2.62 o
   1   4   1        6.73        7.71      0.59 o
   2   4   1      234.47      213.44      2.52 o
   3   4   1      363.06      282.38      2.70 o
   4   4   1      183.21      176.88      2.20 o
   5   4   1      518.18      532.70      5.14 o
   6   4   1      151.04      147.97      2.39 o
   7   4   1       19.04       21.89      1.12 o
   8   4   1       18.62       22.60      1.23 o
   9   4   1       11.02        9.63      1.08 o
  10   4   1        0.34        0.00      0.87 o
  11   4   1       50.92       50.98      1.87 o
  12   4   1       36.84       32.67      2.47 o
  13   4   1       26.35       30.34      2.62 o
   1   5   1       22.03       21.68      0.81 o
   2   5   1       58.91       66.22      1.20 o
   3   5   1      185.61      186.53      2.42 o
   4   5   1       34.23       44.61      1.42 o
   5   5   1       11.24       14.28      1.03 o
   6   5   1       20.36       19.49      1.22 o
   7   5   1      175.11      158.28      2.68 o
   8   5   1       53.62       58.84      1.86 o
   9   5   1       58.84       57.24      1.93 o
  10   5   1       54.00       48.65      1.90 o
  11   5   1       12.47        8.84      1.63 o
  12   5   1        1.41        0.72      1.34 o
   0   6   1       42.38       40.48      1.94 o
   1   6   1      237.85      215.47      2.41 o
   2   6   1      283.87      258.40      3.31 o
   3   6   1       23.96       35.02      1.55 o
   4   6   1        3.48        6.04      1.61 o
   5   6   1        0.02        0.00      2.05 o
   6   6   1        2.26        3.50      1.49 o
   7   6   1       21.12       20.26      1.42 o
   8   6   1       42.44       33.58      1.71 o
   9   6   1       17.77       14.43      1.41 o
  10   6   1       22.97       25.00      1.67 o
  11   6   1        8.52        7.24      1.86 o
   1   7   1      208.83      200.88      5.87 o
   2   7   1      859.24      865.71      8.10 o
   3   7   1       49.49       55.80      2.09 o
   4   7   1      142.32      141.72      2.78 o
   5   7   1        8.98       10.08      1.45 o
   6   7   1        5.88        6.77      1.23 o
   7   7   1        0.07        0.45      1.06 o
   8   7   1        4.77        5.70      1.52 o
   9   7   1        8.39       10.48      1.54 o
  10   7   1        3.40        4.79      1.67 o
   0   8   1      393.06      404.29     11.97 o
   1   8   1        2.08        2.14      2.19 o
   2   8   1       12.10       17.92      1.73 o
   3   8   1       18.18       13.84      1.53 o
   4   8   1      119.65      129.22      2.90 o
   5   8   1        2.15        4.35      1.33 o
   6   8   1       16.39       14.47      1.58 o
   7   8   1       12.70       17.23      1.59 o
   8   8   1       38.60       48.21      2.89 o
   1   9   1       34.91       44.41      3.76 o
   2   9   1        4.42        9.24      2.62 o
   3   9   1       43.33       47.23      3.36 o
   4   9   1        1.73        2.07      1.51 o
   5   9   1       32.66       40.30      2.70 o
   0   0   2     5886.00     5796.59    102.07 o
   1   0   2      395.41      363.97      5.52 o
   2   0   2     5319.03     5073.02     66.35 o
   3   0   2    39263.21    39497.28   1315.17 o
   4   0   2     1484.10     1538.98     15.96 o
   5   0   2      297.26      324.10      4.23 o
   6   0   2      815.89      729.66      8.38 o
   7   0   2       18.37       25.55      1.23 o
   8   0   2      740.62      792.73      8.00 o
   9   0   2      130.10      147.14      3.23 o
  10   0   2      101.49      110.18      4.69 o
  11   0   2      133.26      126.48      5.60 o
  12   0   2        0.19        0.00      5.17 o
  13   0   2       77.07       78.70      6.30 o
  14   0   2       24.19       18.43      3.76 o
   1   1   2      385.53      390.83      3.05 o
   2   1   2      456.20      487.72      3.97 o
   3   1   2     3217.91     3245.09     23.15 o
   4   1   2     1180.34     1171.38      8.80 o
   5   1   2     3877.53     3998.65     28.62 o
   6   1   2        8.67        7.05      1.19 o
   7   1   2     1149.25     1116.91      8.41 o
   8   1   2      151.51      153.85      2.87 o
   9   1   2        2.20        1.28      1.64 o
  10   1   2       85.05       85.74      2.47 o
  11   1   2       30.05       32.20      2.77 o
  12   1   2       16.12       18.49      2.30 o
  13   1   2       84.67       84.43      3.78 o
  14   1   2       11.67       16.26      3.54 o
   0   2   2      126.43      109.54      2.29 o
   1   2   2     7569.46     7461.55     61.01 o
   2   2   2       11.32       14.42      0.65 o
   3   2   2      442.74      512.91      4.47 o
   4   2   2     2690.52     2729.06     20.74 o
   5   2   2     1237.84     1268.08      9.67 o
   6   2   2      438.88      435.77      3.71 o
   7   2   2     1388.49     1359.08     10.64 o
   8   2   2      138.71      117.01      2.04 o
   9   2   2       51.54       55.44      1.57 o
  10   2   2       12.64       12.05      2.05 o
  11   2   2       66.58       64.61      2.37 o
  12   2   2        1.67        3.80      1.82 o
  13   2   2        7.38        5.61      2.58 o
   1   3   2        0.09        0.24      0.32 o
   2   3   2     2521.22     2757.58     21.01 o
   3   3   2     1782.50     1766.86     11.65 o
   4   3   2      976.46     1025.82      7.83 o
   5   3   2      643.96      667.73      5.53 o
   6   3   2      367.39      326.86      3.59 o
   7   3   2      685.71      709.12      6.42 o
   8   3   2       21.31       23.57      1.19 o
   9   3   2       76.67       72.19      1.87 o
  10   3   2       60.81       60.32      1.79 o
  11   3   2       67.65       69.45      3.40 o
  12   3   2        8.49        6.55      1.48 o
  13   3   2        1.48        0.00      1.31 o
   0   4   2      134.12      144.18     11.15 o
   1   4   2      317.23      298.36      4.39 o
   2   4   2       94.57      109.36      1.59 o
   3   4   2        0.13        0.00      0.40 o
   4   4   2       93.56      120.73      1.60 o
   5   4   2       17.54       19.44      1.02 o
   6   4   2       29.24       28.58      1.20 o
   7   4   2      127.27      110.60      2.07 o
   8   4   2        2.57        1.69      0.84 o
   9   4   2        3.45        2.99      0.96 o
  10   4   2        1.62        0.00      0.96 o
  11   4   2        2.40        4.91      1.17 o
  12   4   2        1.53        1.91      1.82 o
  13   4   2        4.47        1.94      2.16 o
   1   5   2      203.55      218.72      2.39 o
   2   5   2      474.62      445.60      3.71 o
   3   5   2      277.00      248.26      2.85 o
   4   5   2      124.04      105.05      1.99 o
   5   5   2      457.91      498.21      5.44 o
   6   5   2       71.64       64.62      1.74 o
   7   5   2       70.59       72.56      2.02 o
   8   5   2       23.72       22.50      1.44 o
   9   5   2       10.21        6.83      1.30 o
  10   5   2       49.87       43.69      1.83 o
  11   5   2        0.01        0.00      1.21 o
  12   5   2        4.31        4.95      1.44 o
   0   6   2      424.75      411.84      5.83 o
   1   6   2      195.22      185.97      2.47 o
   2   6   2        0.01        0.85      0.74 o
   3   6   2       44.61       49.57      1.65 o
   4   6   2      639.10      605.87      6.10 o
   5   6   2      437.45      409.84      4.74 o
   6   6   2      453.54      433.69      5.01 o
   7   6   2      144.29      142.33      2.78 o
   8   6   2       21.06       18.83      1.42 o
   9   6   2        2.18        0.00      1.05 o
  10   6   2        0.11        0.16      1.19 o
  11   6   2       16.12       20.95      1.75 o
   1   7   2      140.26      130.15      5.60 o
   2   7   2      116.25      136.42      5.83 o
   3   7   2      359.83      349.23      4.65 o
   4   7   2       16.15       19.44      1.47 o
   5   7   2      163.81      152.32      2.88 o
   6   7   2       39.54       37.05      1.79 o
   7   7   2       55.11       58.27      2.14 o
   8   7   2       12.41       14.81      1.58 o
   9   7   2       19.01       26.68      1.81 o
   0   8   2      209.35      202.42      5.75 o
   1   8   2       15.85       19.39      1.75 o
   2   8   2       32.35       33.88      2.03 o
   3   8   2       28.85       29.65      1.91 o
   4   8   2       19.38       25.80      1.70 o
   5   8   2      107.96      121.65      2.84 o
   6   8   2        0.43        1.26      1.26 o
   7   8   2       19.68       22.99      1.73 o
   8   8   2       29.47       44.67      2.61 o
   1   9   2       71.08       85.60      3.64 o
   2   9   2        0.04        0.00      1.79 o
   3   9   2        0.78        0.00      2.68 o
   4   9   2        0.26        0.46      1.46 o
   5   9   2        0.06        0.41      1.74 o
   1   1   3      512.92      396.56      3.24 o
   2   1   3    40172.72    39382.92   1151.77 o
   3   1   3    17686.89    17635.73    201.58 o
   4   1   3     4287.64     4344.87     30.89 o
   5   1   3      274.11      277.43      2.63 o
   6   1   3      648.38      650.34      5.18 o
   7   1   3       70.71       75.99      1.35 o
   8   1   3      598.30      602.98      5.41 o
   9   1   3      147.03      146.88      2.60 o
  10   1   3       30.88       36.64      1.73 o
  11   1   3       25.83       23.04      1.63 o
  12   1   3        3.31        3.16      1.69 o
  13   1   3       48.31       59.80      3.47 o
  14   1   3       12.69       10.66      5.17 o
   0   2   3      168.80      175.44      3.08 o
   1   2   3     1831.49     1643.03     13.15 o
   2   2   3       37.27       30.28      0.71 o
   3   2   3      231.55      271.12      2.56 o
   4   2   3      331.76      357.80      3.16 o
   5   2   3     1034.52     1062.85      7.90 o
   6   2   3      168.45      122.58      1.71 o
   7   2   3     1534.41     1452.56     10.77 o
   8   2   3        1.04        0.88      0.96 o
   9   2   3      197.74      197.87      2.77 o
  10   2   3       10.34       12.56      2.10 o
  11   2   3       22.31       17.77      2.80 o
  12   2   3       28.41       30.90      1.95 o
  13   2   3       53.32       51.53      3.22 o
   1   3   3       94.62      137.36      2.05 o
   2   3   3     1238.28     1196.34      9.18 o
   3   3   3     1355.86     1559.27     10.37 o
   4   3   3      885.85     1028.45      7.48 o
   5   3   3     1357.54     1438.67     10.24 o
   6   3   3       42.76       40.99      1.40 o
   7   3   3      141.08      122.09      3.19 o
   8   3   3      247.42      240.42      3.16 o
   9   3   3        3.63        4.23      0.95 o
  10   3   3        8.47        9.81      1.08 o
  11   3   3       12.42        7.47      1.35 o
  12   3   3        1.19        0.00      1.87 o
  13   3   3        0.27        0.00      1.40 o
   0   4   3     1059.58     1126.48     12.64 o
   1   4   3      389.34      348.18      3.26 o
   2   4   3      566.03      626.71      4.70 o
   3   4   3      272.01      322.28      2.97 o
   4   4   3       81.33       94.03      1.45 o
   5   4   3      112.81      111.60      1.94 o
   6   4   3        2.89        2.37      0.82 o
   7   4   3        0.00        0.52      0.77 o
   8   4   3       10.24        8.67      0.95 o
   9   4   3       29.97       30.55      1.45 o
  10   4   3       18.08       14.71      1.27 o
  11   4   3       28.55       24.79      1.55 o
  12   4   3       89.02       95.30      3.18 o
  13   4   3        6.03        5.80      1.98 o
   1   5   3      430.91      392.36      3.64 o
   2   5   3      524.97      546.78      4.77 o
   3   5   3       42.39       40.25      1.09 o
   4   5   3       17.13       20.67      1.18 o
   5   5   3       55.45       66.66      1.71 o
   6   5   3        6.05        7.97      0.99 o
   7   5   3      286.74      247.40      3.46 o
   8   5   3       11.00        7.09      1.20 o
   9   5   3       36.15       27.19      1.69 o
  10   5   3       50.16       44.60      1.93 o
  11   5   3       99.90      101.47      3.44 o
  12   5   3       53.93       58.06      2.38 o
   0   6   3      502.40      491.30      5.38 o
   1   6   3        4.20        0.08      0.65 o
   2   6   3       22.93       17.02      1.06 o
   3   6   3       65.54       62.34      1.72 o
   4   6   3      672.93      620.09      6.47 o
   5   6   3      546.26      533.19      6.41 o
   6   6   3      189.89      190.10      3.17 o
   7   6   3      129.16      127.74      2.64 o
   8   6   3        7.20       11.74      1.34 o
   9   6   3        1.47        0.00      1.10 o
  10   6   3        2.75        1.12      1.18 o
  11   6   3        0.64        0.00      1.26 o
   1   7   3      200.69      194.29      3.09 o
   2   7   3     1298.44     1315.83     12.94 o
   3   7   3       44.65       48.19      1.98 o
   4   7   3      133.69      133.14      2.77 o
   5   7   3       92.99       98.69      2.47 o
   6   7   3      109.92      114.29      2.67 o
   7   7   3       24.57       21.18      2.21 o
   8   7   3       43.68       46.61      2.06 o
   9   7   3        1.00        1.19      1.31 o
   0   8   3        0.38        1.17      2.48 o
   1   8   3       53.67       51.46      2.17 o
   2   8   3       47.26       43.55      2.12 o
   3   8   3      212.72      190.97      4.03 o
   4   8   3       35.31       46.32      2.00 o
   5   8   3       46.91       51.05      2.13 o
   6   8   3       16.03       19.95      1.70 o
   7   8   3       29.48       35.49      1.98 o
   8   8   3       39.35       45.33      2.94 o
   1   9   3       28.09       37.14      4.03 o
   2   9   3       19.84       24.44      2.50 o
   3   9   3       12.49       19.95      2.50 o
   4   9   3       54.18       51.87      2.38 o
   5   9   3        1.78        0.00      1.59 o
   0   0   4    23417.87    22592.43    319.08 o
   1   0   4     2719.61     2817.05     31.20 o
   2   0   4        3.55        3.98      0.42 o
   3   0   4    30020.43    29881.69   1338.89 o
   4   0   4       38.11       67.91      1.54 o
   5   0   4      288.81      313.53     10.58 o
   6   0   4        3.21        4.28      0.72 o
   7   0   4        5.59        4.94      1.39 o
   8   0   4        0.31        0.00      0.72 o
   9   0   4       16.50       21.88      2.58 o
  10   0   4       26.33       30.05      2.45 o
  11   0   4      393.40      375.26     10.41 o
  12   0   4        0.17        0.58      2.25 o
  13   0   4      319.63      329.48     10.63 o
  14   0   4       43.96       35.22      6.14 o
   1   1   4    17472.91    17541.68    140.21 o
   2   1   4    11878.59    12075.30    116.19 o
   3   1   4    12224.32    12249.37    116.09 o
   4   1   4       75.23       81.91      1.11 o
   5   1   4     1449.84     1488.41     11.13 o
   6   1   4     2182.55     2136.55     14.47 o
   7   1   4       71.49       62.69      1.27 o
   8   1   4       17.74       19.55      1.13 o
   9   1   4        2.14        0.00      1.06 o
  10   1   4      103.56      106.12      2.54 o
  11   1   4       57.67       69.77      2.32 o
  12   1   4        4.03        5.99      1.93 o
  13   1   4       24.74       27.33      2.73 o
  14   1   4        4.28        1.29      4.20 o
   0   2   4       44.94       33.16      0.97 o
   1   2   4      218.03      219.67      2.23 o
   2   2   4      165.67      173.97      1.77 o
   3   2   4     3254.95     3071.04     22.09 o
   4   2   4     2229.35     2280.86     17.40 o
   5   2   4     2545.94     2524.09     16.29 o
   6   2   4        3.15        0.00      0.58 o
   7   2   4     1347.86     1311.45      9.85 o
   8   2   4      469.53      479.69      4.72 o
   9   2   4       33.31       37.10      1.36 o
  10   2   4      165.08      153.67      3.11 o
  11   2   4      101.09       90.03      2.61 o
  12   2   4        0.86        0.00      1.14 o
  13   2   4        8.03        3.83      2.06 o
   1   3   4      877.59      899.95      7.50 o
   2   3   4     4914.42     4854.85     34.71 o
   3   3   4      450.39      457.39      3.51 o
   4   3   4      331.47      404.76      3.30 o
   5   3   4      646.13      708.65      5.52 o
   6   3   4      702.90      662.23      5.95 o
   7   3   4      284.23      303.37      3.52 o
   8   3   4      195.01      198.69      2.87 o
   9   3   4        3.40        0.38      0.89 o
  10   3   4       17.07       26.59      1.37 o
  11   3   4        7.34        3.91      1.91 o
  12   3   4       27.51       29.25      1.96 o
  13   3   4        0.04        0.00      1.33 o
   0   4   4      346.03      331.35      4.92 o
   1   4   4      383.96      404.60      3.50 o
   2   4   4        2.05        1.91      0.53 o
   3   4   4       73.32       69.23      1.18 o
   4   4   4      427.49      428.79      3.70 o
   5   4   4      130.87      128.06      2.22 o
   6   4   4        0.84        0.00      0.91 o
   7   4   4        9.19       11.94      1.02 o
   8   4   4        0.02        0.00      0.82 o
   9   4   4       41.68       39.70      1.66 o
  10   4   4        3.21        5.10      1.07 o
  11   4   4        2.99        0.00      1.02 o
  12   4   4        0.16        0.11      1.68 o
  13   4   4        5.49        3.18      1.84 o
   1   5   4        0.05        0.00      0.48 o
   2   5   4      203.23      149.83      2.88 o
   3   5   4      272.10      294.11      2.75 o
   4   5   4      161.61      171.92      2.56 o
   5   5   4       67.23       67.50      1.81 o
   6   5   4        9.38        8.53      1.00 o
   7   5   4      119.53      124.17      2.49 o
   8   5   4       50.03       47.84      1.76 o
   9   5   4       34.18       30.93      1.65 o
  10   5   4        1.21        0.31      1.09 o
  11   5   4       36.09       36.88      1.85 o
  12   5   4        0.40        1.04      1.57 o
   0   6   4       19.36       20.90      1.37 o
   1   6   4        2.44        4.04      0.84 o
   2   6   4        1.74        1.81      0.66 o
   3   6   4      250.30      250.44      3.25 o
   4   6   4       31.64       33.25      2.67 o
   5   6   4      297.22      272.04      5.18 o
   6   6   4        0.04        0.00      1.11 o
   7   6   4       39.97       40.34      1.81 o
   8   6   4      120.48      115.54      2.77 o
   9   6   4       11.48       11.68      1.49 o
  10   6   4        6.79        2.32      1.27 o
  11   6   4        2.60        2.78      1.57 o
   1   7   4      848.47      830.62     10.48 o
   2   7   4        0.84        0.53      3.57 o
   3   7   4      139.12      134.75      2.81 o
   4   7   4       32.47       31.53      1.69 o
   5   7   4       10.61       12.60      1.90 o
   6   7   4        0.26        0.10      1.10 o
   7   7   4        0.72        1.94      1.17 o
   8   7   4        0.06        0.98      1.18 o
   9   7   4       27.80       27.65      1.87 o
   0   8   4      118.57      115.69     10.99 o
   1   8   4        9.07        8.63      1.73 o
   2   8   4       12.92       13.14      1.67 o
   3   8   4       99.87      111.78      3.40 o
   4   8   4        9.48        8.24      1.66 o
   5   8   4       57.28       57.89      2.38 o
   6   8   4        0.20        1.90      1.37 o
   7   8   4        1.24        3.38      1.41 o
   1   9   4       73.35       74.85      3.58 o
   2   9   4       20.14       19.92      2.46 o
   3   9   4       45.04       55.33      3.79 o
   4   9   4        0.10        1.72      1.48 o
   5   9   4       23.15       24.72      2.20 o
   1   1   5     2645.24     2817.26     20.99 o
   2   1   5     7010.75     7054.85     51.70 o
   3   1   5      816.01      889.36      7.37 o
   4   1   5     1195.70     1143.47      9.02 o
   5   1   5     1420.06     1376.63     10.40 o
   6   1   5     2049.17     1956.87     13.37 o
   7   1   5     1138.42     1196.51      8.96 o
   8   1   5      269.15      286.77      3.18 o
   9   1   5       76.68       73.66      1.93 o
  10   1   5       14.21       12.68      1.35 o
  11   1   5      318.20      312.43      5.09 o
  12   1   5       21.48       16.57      2.22 o
  13   1   5       42.66       50.77      3.70 o
  14   1   5        4.20        0.65      4.20 o
   0   2   5      241.04      328.16      4.43 o
   1   2   5     1278.45     1303.48      9.69 o
   2   2   5      354.93      321.85      2.83 o
   3   2   5      131.86      114.14      1.53 o
   4   2   5      499.25      463.36      3.68 o
   5   2   5      402.47      451.52      3.78 o
   6   2   5        1.44        1.82      0.49 o
   7   2   5      161.15      179.90      3.64 o
   8   2   5       14.87       14.67      0.99 o
   9   2   5      464.67      442.29      4.59 o
  10   2   5      206.02      196.61      3.60 o
  11   2   5       19.73       20.66      1.57 o
  12   2   5       19.63       21.31      1.73 o
  13   2   5       55.04       62.17      3.49 o
   1   3   5       34.84       44.80      1.00 o
   2   3   5     1228.85     1296.94      9.13 o
   3   3   5      225.22      222.90      2.12 o
   4   3   5      155.56      138.10      1.52 o
   5   3   5      402.49      395.56      3.54 o
   6   3   5       27.69       34.05      1.20 o
   7   3   5      341.57      379.99      4.13 o
   8   3   5       10.41       10.80      0.98 o
   9   3   5      113.98      102.84      2.12 o
  10   3   5       96.62       78.51      2.04 o
  11   3   5       46.85       44.38      2.07 o
  12   3   5        2.99        1.27      1.36 o
  13   3   5        6.40        6.53      1.60 o
   0   4   5     5402.38     6236.38     61.87 o
   1   4   5      154.90      156.15      1.75 o
   2   4   5     1696.13     1761.06     11.86 o
   3   4   5        7.51        6.20      0.57 o
   4   4   5     1217.07     1260.26      8.93 o
   5   4   5      432.90      427.86      4.37 o
   6   4   5       16.17       24.29      1.53 o
   7   4   5       29.50       37.16      1.41 o
   8   4   5       64.28       65.18      1.85 o
   9   4   5       66.43       77.20      1.99 o
  10   4   5       35.27       41.49      1.71 o
  11   4   5        7.81       10.21      1.32 o
  12   4   5       40.80       42.40      2.41 o
   1   5   5      307.31      305.13      2.69 o
   2   5   5       20.39       17.90      0.78 o
   3   5   5      170.90      170.79      2.37 o
   4   5   5       29.11       20.37      1.02 o
   5   5   5        2.01        0.00      0.76 o
   6   5   5        7.24        8.07      0.99 o
   7   5   5      371.07      338.18      4.42 o
   8   5   5       30.25       27.36      1.54 o
   9   5   5      243.77      268.70      3.84 o
  10   5   5       18.93       24.22      1.68 o
  11   5   5        7.45        6.76      1.44 o
  12   5   5       22.30       24.57      2.27 o
   0   6   5       21.55       23.80      1.37 o
   1   6   5      153.97      135.26      1.92 o
   2   6   5      186.66      180.33      2.88 o
   3   6   5      132.36      125.67      2.40 o
   4   6   5       25.30       20.60      1.46 o
   5   6   5       81.41       80.74      2.23 o
   6   6   5        0.25        2.87      1.31 o
   7   6   5       59.78       40.21      1.79 o
   8   6   5        0.14        2.15      1.22 o
   9   6   5        2.43        1.21      1.22 o
  10   6   5        0.44        0.00      1.19 o
  11   6   5        2.26        1.90      1.61 o
   1   7   5       21.67       23.82      2.80 o
   2   7   5        6.79        1.58      3.87 o
   3   7   5       23.01       21.70      1.51 o
   4   7   5       27.99       25.29      1.67 o
   5   7   5       22.41       22.06      1.52 o
   6   7   5       20.16       25.69      1.60 o
   7   7   5       11.49       10.17      1.39 o
   8   7   5       24.14       20.51      1.66 o
   9   7   5        4.47        2.75      1.35 o
   0   8   5      166.17      167.60      7.27 o
   1   8   5        0.31        0.00      1.26 o
   2   8   5        3.01        2.92      1.33 o
   3   8   5        9.81       10.48      1.64 o
   4   8   5        2.42        2.66      1.32 o
   5   8   5       15.52       11.49      1.62 o
   6   8   5        5.49        3.59      1.48 o
   7   8   5        7.40        9.32      1.93 o
   1   9   5        0.86        0.00      1.81 o
   2   9   5       10.05        7.07      2.14 o
   3   9   5       24.58       29.87      2.79 o
   4   9   5       10.79       13.90      1.86 o
   0   0   6        9.16       22.43      1.78 o
   1   0   6     2507.83     2471.40     24.84 o
   2   0   6     4450.29     4289.01     42.82 o
   3   0   6       17.65       31.52      1.20 o
   4   0   6       54.22       28.28      1.18 o
   5   0   6     1035.06      896.03     10.96 o
   6   0   6      288.01      252.44      3.66 o
   7   0   6      159.54      135.87      2.27 o
   8   0   6       88.22       76.60      1.92 o
   9   0   6        0.45        0.34      1.02 o
  10   0   6      187.21      185.58      7.92 o
  11   0   6      164.26      175.70      6.74 o
  12   0   6      143.14      152.19      8.24 o
  13   0   6      125.48      142.00      6.97 o
  14   0   6       84.10       89.18      8.08 o
   1   1   6     1840.47     1640.18     11.90 o
   2   1   6     3096.18     3136.96     24.48 o
   3   1   6       27.50       27.65      0.65 o
   4   1   6     1017.50     1043.23      8.32 o
   5   1   6      363.16      370.84      3.48 o
   6   1   6     1121.53     1092.96      8.15 o
   7   1   6      242.09      225.65      2.30 o
   8   1   6       68.53       61.76      1.66 o
   9   1   6       21.42       27.55      1.38 o
  10   1   6      273.21      274.86      4.85 o
  11   1   6        5.24        6.12      1.27 o
  12   1   6        5.03        1.67      1.73 o
  13   1   6        1.79        4.24      2.05 o
  14   1   6        0.01        3.23      4.52 o
   0   2   6     2444.47     2381.07     24.40 o
   1   2   6      253.59      265.42      2.54 o
   2   2   6        2.74        4.54      0.34 o
   3   2   6       24.99       33.76      0.71 o
   4   2   6     1083.93     1109.98      7.54 o
   5   2   6      341.38      292.64      2.59 o
   6   2   6      959.37      959.46      6.87 o
   7   2   6        0.48        0.00      0.59 o
   8   2   6      963.35      952.06      7.99 o
   9   2   6       81.29       88.04      1.90 o
  10   2   6        4.86        4.28      1.17 o
  11   2   6       21.00       14.89      1.52 o
  12   2   6       68.75       69.33      2.80 o
  13   2   6        7.68        9.66      2.22 o
   1   3   6       41.09       76.55      1.31 o
   2   3   6     1483.46     1475.18     10.23 o
   3   3   6      171.60      158.04      1.70 o
   4   3   6      521.22      547.64      4.12 o
   5   3   6      283.43      335.09      3.04 o
   6   3   6      520.96      457.40      4.78 o
   7   3   6      309.26      336.88      3.82 o
   8   3   6       40.38       39.49      1.44 o
   9   3   6      216.55      185.82      2.84 o
  10   3   6        0.27        0.00      0.92 o
  11   3   6        6.64        7.00      1.40 o
  12   3   6        6.67        4.45      1.48 o
  13   3   6       25.35       21.50      1.90 o
   0   4   6       76.82      121.59      8.70 o
   1   4   6       71.69       82.12      1.43 o
   2   4   6        0.06        5.92      0.72 o
   3   4   6        8.96       10.83      0.69 o
   4   4   6      484.08      514.16      4.28 o
   5   4   6      172.00      167.97      2.60 o
   6   4   6        1.70        2.84      0.89 o
   7   4   6       50.17       52.26      1.67 o
   8   4   6       41.28       41.33      1.56 o
   9   4   6       36.56       42.04      1.60 o
  10   4   6       19.80       24.51      1.42 o
  11   4   6       19.71       14.56      1.38 o
  12   4   6        0.63        0.00      1.43 o
   1   5   6      538.16      508.13      3.72 o
   2   5   6      643.30      576.09      4.95 o
   3   5   6      398.19      357.45      3.32 o
   4   5   6        1.04        0.29      0.66 o
   5   5   6      241.13      247.81      3.25 o
   6   5   6      257.10      255.93      3.47 o
   7   5   6      536.29      536.07      6.05 o
   8   5   6      377.17      389.32      4.91 o
   9   5   6      193.74      202.51      3.50 o
  10   5   6       13.64       10.34      1.39 o
  11   5   6        7.37       11.10      1.50 o
  12   5   6        5.36        7.46      1.99 o
   0   6   6      103.60      112.91     10.83 o
   1   6   6      157.46      154.37      2.22 o
   2   6   6        0.01        0.00      0.60 o
   3   6   6        8.11        5.58      1.02 o
   4   6   6      291.18      288.43      3.97 o
   5   6   6      301.25      284.73      4.56 o
   6   6   6      542.76      524.25      5.95 o
   7   6   6       38.34       29.23      1.63 o
   8   6   6      144.11      122.29      2.76 o
   9   6   6      213.39      195.26      3.62 o
  10   6   6        0.01        0.38      1.23 o
   1   7   6       28.38       19.53      3.03 o
   2   7   6       24.92       21.29      3.09 o
   3   7   6       82.31       74.14      2.36 o
   4   7   6        0.05        0.00      1.21 o
   5   7   6      172.84      148.37      3.23 o
   6   7   6        5.48        4.34      1.31 o
   7   7   6        3.76        2.72      1.99 o
   8   7   6        9.43        9.30      1.61 o
   9   7   6        0.43        0.00      1.33 o
   0   8   6      132.51      130.51      4.55 o
   1   8   6        0.47        0.00      1.26 o
   2   8   6       33.15       33.07      1.91 o
   3   8   6       32.58       26.79      1.89 o
   4   8   6        6.79        7.12      1.62 o
   5   8   6        4.66        6.56      1.52 o
   6   8   6        1.00        0.00      1.29 o
   7   8   6        0.44        2.93      1.43 o
   1   9   6        7.53        7.72      2.18 o
   2   9   6        8.50       11.13      2.26 o
   3   9   6        4.14        4.32      1.92 o
   4   9   6        6.75        5.36      1.55 o
   1   1   7     1851.34     1836.92     13.31 o
   2   1   7       25.93       22.77      0.64 o
   3   1   7      122.88      147.51      1.58 o
   4   1   7      126.66      127.32      1.53 o
   5   1   7      940.81      866.64      6.54 o
   6   1   7       60.79       61.83      1.10 o
   7   1   7       17.87       28.22      1.20 o
   8   1   7       66.69       55.46      1.40 o
   9   1   7       43.23       45.87      1.71 o
  10   1   7      286.32      305.76      4.76 o
  11   1   7       24.68       24.67      1.79 o
  12   1   7       44.46       45.40      2.98 o
  13   1   7        9.64        2.87      2.05 o
   0   2   7      285.66      427.65      5.76 o
   1   2   7      103.51      132.62      1.54 o
   2   2   7      653.37      719.34      5.94 o
   3   2   7       40.70       51.28      0.90 o
   4   2   7     4673.68     4870.54     30.46 o
   5   2   7     2143.42     2050.74     13.02 o
   6   2   7     1185.34     1103.49      7.75 o
   7   2   7      107.70      121.41      1.89 o
   8   2   7        9.63        8.32      0.99 o
   9   2   7      273.31      280.69      3.44 o
  10   2   7       29.21       28.47      1.73 o
  11   2   7        3.17        0.83      1.31 o
  12   2   7       53.37       53.06      2.33 o
  13   2   7       21.64       26.05      2.70 o
   1   3   7     3918.50     4044.82     27.41 o
   2   3   7      116.72      123.87      1.48 o
   3   3   7        8.94        5.02      0.42 o
   4   3   7      211.03      205.21      2.01 o
   5   3   7      479.83      507.47      4.16 o
   6   3   7      319.62      313.18      3.48 o
   7   3   7        1.93        1.56      0.66 o
   8   3   7      235.09      249.50      4.25 o
   9   3   7       78.91       79.61      2.07 o
  10   3   7       19.14       14.20      1.21 o
  11   3   7       24.86       25.35      1.75 o
  12   3   7        5.82        4.16      1.48 o
  13   3   7        0.52        0.00      1.62 o
   0   4   7     6926.55     7591.10     62.75 o
   1   4   7     1331.22     1498.59      9.57 o
   2   4   7     1014.37     1133.89      8.04 o
   3   4   7     2046.22     2347.34     15.02 o
   4   4   7      178.61      169.77      2.02 o
   5   4   7      503.66      497.48      4.64 o
   6   4   7       31.82       28.65      1.19 o
   7   4   7       59.13       59.86      1.96 o
   8   4   7      264.58      259.19      3.69 o
   9   4   7      129.59      132.41      2.53 o
  10   4   7       13.00       13.93      1.30 o
  11   4   7        0.22        0.69      1.75 o
  12   4   7        0.46        0.16      1.53 o
   1   5   7      180.13      200.05      2.19 o
   2   5   7       86.33       86.08      1.61 o
   3   5   7        8.75       11.52      0.78 o
   4   5   7       22.85       21.83      1.09 o
   5   5   7        0.93        2.23      0.96 o
   6   5   7      127.65      141.32      2.79 o
   7   5   7      243.70      253.25      3.75 o
   8   5   7      233.10      215.09      3.55 o
   9   5   7       59.31       55.29      2.07 o
  10   5   7        1.75        2.36      1.24 o
  11   5   7        2.30        1.86      1.30 o
   0   6   7      229.06      253.36      4.75 o
   1   6   7      157.35      159.38      2.35 o
   2   6   7       98.55      102.78      2.02 o
   3   6   7      185.82      202.97      3.01 o
   4   6   7      713.49      640.30      6.65 o
   5   6   7       33.89       39.49      2.03 o
   6   6   7       94.52      109.08      2.53 o
   7   6   7       16.62       15.02      1.41 o
   8   6   7       96.72      102.16      2.59 o
   9   6   7        8.46       22.72      1.71 o
  10   6   7        9.44        5.54      1.42 o
   1   7   7        0.18        0.00      1.39 o
   2   7   7        4.26        0.00      1.68 o
   3   7   7        7.25        2.69      1.28 o
   4   7   7       45.97       52.03      2.36 o
   5   7   7       27.46       31.49      1.86 o
   6   7   7       24.36       22.69      1.71 o
   7   7   7        7.26        7.18      1.46 o
   8   7   7        0.28        0.00      1.27 o
   9   7   7        3.10        2.89      1.63 o
   0   8   7       28.05       33.25      2.85 o
   1   8   7       27.15       24.62      1.72 o
   2   8   7        0.04        4.21      1.57 o
   3   8   7       18.17       21.30      1.87 o
   4   8   7       18.69       20.39      1.74 o
   5   8   7        6.93        7.88      1.53 o
   6   8   7       28.87       32.29      2.10 o
   7   8   7       11.71       15.40      2.51 o
   1   9   7       10.85       13.30      2.45 o
   2   9   7       15.41       18.77      2.49 o
   3   9   7        7.87       12.75      2.27 o
   4   9   7        1.94        1.15      1.62 o
   0   0   8    20028.47    18967.83    265.90 o
   1   0   8      749.12      805.89      8.61 o
   2   0   8    10698.34    10877.11    107.70 o
   3   0   8     3746.15     4199.13     42.22 o
   4   0   8     1314.83     1497.90     19.46 o
   5   0   8      128.98      113.22      2.37 o
   6   0   8     1431.48     1390.50     13.64 o
   7   0   8     1459.79     1450.76     25.74 o
   8   0   8       61.96       79.05      2.02 o
   9   0   8      328.02      333.78      5.05 o
  10   0   8      120.98      121.10      4.48 o
  11   0   8       23.14       25.15      3.40 o
  12   0   8      159.57      157.84      6.86 o
  13   0   8        3.66        4.42      3.39 o
   1   1   8        9.73       25.96      0.60 o
   2   1   8       21.96       16.66      1.03 o
   3   1   8      337.59      321.80      3.19 o
   4   1   8     1096.92     1053.48      7.44 o
   5   1   8      233.84      236.84      2.27 o
   6   1   8      905.71      849.89      6.21 o
   7   1   8        0.01        0.00      0.45 o
   8   1   8        0.24        0.50      0.57 o
   9   1   8        0.97        1.22      1.05 o
  10   1   8        6.09       10.53      1.29 o
  11   1   8       65.58       70.79      2.53 o
  12   1   8      123.13      139.19      4.64 o
  13   1   8       17.80       15.50      2.38 o
   0   2   8      429.40      462.80      7.20 o
   1   2   8       83.39       96.10      1.32 o
   2   2   8      583.57      545.94      4.52 o
   3   2   8      602.07      559.62      4.24 o
   4   2   8      324.66      320.90      2.65 o
   5   2   8      100.30      105.85      1.40 o
   6   2   8      753.73      746.06      5.57 o
   7   2   8      565.22      547.35      5.31 o
   8   2   8       25.87       35.04      1.25 o
   9   2   8      534.36      524.42      5.46 o
  10   2   8        6.52        2.64      1.35 o
  11   2   8       11.84        9.98      1.48 o
  12   2   8       28.19       32.97      2.15 o
  13   2   8       39.07       43.68      3.22 o
   1   3   8      530.81      471.71      3.70 o
   2   3   8     1670.40     1765.29     11.86 o
   3   3   8      138.47      131.38      1.51 o
   4   3   8       85.14      132.18      1.71 o
   5   3   8       34.13       26.75      0.84 o
   6   3   8        4.50        8.25      1.40 o
   7   3   8       19.23       16.79      1.04 o
   8   3   8      250.54      250.19      3.47 o
   9   3   8        0.28        0.34      0.90 o
  10   3   8        2.49        4.50      1.07 o
  11   3   8       64.46       63.91      3.50 o
  12   3   8       85.43       90.37      2.87 o
  13   3   8       64.20       69.69      3.94 o
   0   4   8       51.19       51.80      1.39 o
   1   4   8      493.97      560.00      4.06 o
   2   4   8       41.03       35.97      0.87 o
   3   4   8      425.71      396.85      3.40 o
   4   4   8      109.58      107.32      1.55 o
   5   4   8      132.00      109.56      1.88 o
   6   4   8        0.03        2.11      0.82 o
   7   4   8      155.97      152.27      2.68 o
   8   4   8       37.98       45.95      1.73 o
   9   4   8        3.16        7.09      1.24 o
  10   4   8        0.04        1.59      1.14 o
  11   4   8        4.43        6.70      1.76 o
  12   4   8        8.24       12.04      1.86 o
   1   5   8        3.05        1.11      0.56 o
   2   5   8       27.93       17.54      0.79 o
   3   5   8        1.85        2.80      0.62 o
   4   5   8       96.04      112.12      2.11 o
   5   5   8       78.38       75.61      1.90 o
   6   5   8      186.94      178.28      3.05 o
   7   5   8       45.22       42.08      1.81 o
   8   5   8       32.57       29.19      1.69 o
   9   5   8       10.59        4.78      1.76 o
  10   5   8       16.01       17.33      1.57 o
  11   5   8       88.72       96.41      2.72 o
   0   6   8      194.73      156.52      3.62 o
   1   6   8        0.26        1.96      0.79 o
   2   6   8       63.90       62.39      1.60 o
   3   6   8       32.02       28.98      1.75 o
   4   6   8       73.15       82.19      2.62 o
   5   6   8       88.75       72.32      2.28 o
   6   6   8       55.62       55.57      2.19 o
   7   6   8       56.95       53.01      2.19 o
   8   6   8       11.28        9.50      2.21 o
   9   6   8      184.92      188.41      3.78 o
  10   6   8        7.66        6.82      1.54 o
   1   7   8        8.75        7.87      1.21 o
   2   7   8      265.71      246.50      3.96 o
   3   7   8       16.33        9.50      1.53 o
   4   7   8      124.04      110.43      2.81 o
   5   7   8        4.78        3.86      1.61 o
   6   7   8       15.10       14.96      1.61 o
   7   7   8        8.72       11.39      1.78 o
   8   7   8        0.03        0.00      1.34 o
   9   7   8       13.11       13.02      2.09 o
   0   8   8       99.50      101.66      4.09 o
   1   8   8       18.78       21.59      1.66 o
   2   8   8      174.95      177.57      3.75 o
   3   8   8       23.08       24.75      2.01 o
   4   8   8       26.75       30.12      2.07 o
   5   8   8        0.38        0.00      1.37 o
   6   8   8       13.21       16.19      2.33 o
   7   8   8       19.09       13.39      2.06 o
   1   9   8        7.42        4.25      1.90 o
   2   9   8        0.11        3.62      2.01 o
   3   9   8        4.31        1.56      1.60 o
   1   1   9       57.86       63.20      0.90 o
   2   1   9     3453.43     3390.86     24.24 o
   3   1   9      320.46      319.94      3.06 o
   4   1   9      179.23      167.65      1.77 o
   5   1   9      196.81      225.93      2.08 o
   6   1   9      654.08      635.64      5.91 o
   7   1   9      224.18      219.82      2.28 o
   8   1   9        0.00        0.00      0.60 o
   9   1   9      116.60      115.06      2.48 o
  10   1   9      220.14      234.46      3.84 o
  11   1   9      300.59      273.00      4.76 o
  12   1   9       61.94       60.31      3.22 o
  13   1   9       21.60       25.20      2.89 o
   0   2   9     1941.53     1926.58     22.16 o
   1   2   9      771.42      816.04      6.77 o
   2   2   9     1343.43     1376.25      9.17 o
   3   2   9        2.25        4.29      0.45 o
   4   2   9     4314.91     4359.91     26.60 o
   5   2   9     2330.19     2413.02     15.21 o
   6   2   9        0.80        0.25      0.49 o
   7   2   9       43.76       33.84      1.17 o
   8   2   9       77.18       74.28      1.71 o
   9   2   9      704.46      673.74      6.58 o
  10   2   9       48.73       57.12      2.11 o
  11   2   9       17.01       17.67      1.51 o
  12   2   9       86.69      108.18      3.20 o
  13   2   9       69.63       68.54      3.72 o
   1   3   9     1172.12     1294.46      8.20 o
   2   3   9      924.69     1058.26      7.15 o
   3   3   9      526.90      583.45      4.40 o
   4   3   9      231.78      232.25      2.33 o
   5   3   9       29.07       23.30      0.84 o
   6   3   9       84.36       85.24      1.90 o
   7   3   9        0.92        2.16      0.87 o
   8   3   9       12.45       12.70      1.13 o
   9   3   9       37.44       26.80      1.35 o
  10   3   9       31.73       23.53      1.45 o
  11   3   9       22.53       22.58      1.97 o
  12   3   9        0.03        0.00      1.48 o
  13   3   9        0.02        4.41      2.38 o
   0   4   9      159.97      153.57      2.22 o
   1   4   9      401.37      388.11      3.23 o
   2   4   9        1.67        3.04      1.18 o
   3   4   9      257.58      228.12      2.92 o
   4   4   9        7.12       11.52      0.88 o
   5   4   9      114.27      115.83      2.07 o
   6   4   9      244.95      241.62      3.39 o
   7   4   9        0.05        0.16      0.86 o
   8   4   9      199.65      196.95      3.19 o
   9   4   9      340.44      343.46      4.52 o
  10   4   9      197.19      206.85      3.68 o
  11   4   9      112.70      108.49      2.86 o
  12   4   9       49.59       36.43      2.66 o
   1   5   9      137.28      150.84      1.94 o
   2   5   9      305.90      313.09      3.02 o
   3   5   9       24.99       31.03      1.03 o
   4   5   9       72.95       78.25      1.83 o
   5   5   9       71.86       75.20      2.23 o
   6   5   9      115.68      110.27      3.65 o
   7   5   9       34.47       35.02      1.87 o
   8   5   9       29.15       24.21      1.60 o
   9   5   9        5.69        1.38      1.16 o
  10   5   9       52.73       60.61      2.24 o
  11   5   9        3.19        7.27      1.46 o
   0   6   9       38.79       31.68      1.70 o
   1   6   9        2.45        0.99      1.03 o
   2   6   9       21.93       23.76      1.14 o
   3   6   9        0.24        0.12      1.35 o
   4   6   9       68.02       72.05      2.48 o
   5   6   9        1.12        0.39      1.51 o
   6   6   9       88.21       81.01      2.41 o
   7   6   9        0.01        0.00      1.15 o
   8   6   9       12.51       14.60      1.63 o
   9   6   9        6.50        5.46      1.42 o
  10   6   9        2.49        5.92      1.56 o
   1   7   9        0.81        1.20      1.02 o
   2   7   9        3.81        0.00      0.97 o
   3   7   9        6.18        1.55      1.47 o
   4   7   9       66.45       64.09      2.69 o
   5   7   9       51.09       44.59      2.68 o
   6   7   9        4.65        4.70      1.31 o
   7   7   9        2.68        1.09      1.72 o
   8   7   9        6.37        5.25      1.51 o
   9   7   9       16.96       19.43      3.03 o
   0   8   9       99.43      102.60      4.09 o
   1   8   9        0.02        0.91      1.65 o
   2   8   9        0.00        0.34      1.40 o
   3   8   9        3.54        4.32      1.42 o
   4   8   9       23.30       25.47      1.88 o
   5   8   9        4.19        6.19      1.84 o
   6   8   9        0.34        0.24      1.50 o
   7   8   9        0.70        0.00      2.09 o
   1   9   9        7.48        4.88      1.95 o
   2   9   9        0.63        2.12      2.01 o
   3   9   9        6.76       11.52      1.89 o
   0   0  10     8491.51     8885.88    124.81 o
   1   0  10      853.62      818.64      8.99 o
   2   0  10     1330.14     1391.50     14.62 o
   3   0  10     1641.53     1859.46     19.36 o
   4   0  10     2992.80     3117.96     26.97 o
   5   0  10      112.37      142.47      2.80 o
   6   0  10       15.53       26.34      0.95 o
   7   0  10       18.29       16.45      0.92 o
   8   0  10      135.69      142.77      3.62 o
   9   0  10       43.99       38.37      2.69 o
  10   0  10       61.15       62.74      3.47 o
  11   0  10        0.00        0.65      2.28 o
  12   0  10        1.78        0.78      2.91 o
  13   0  10       28.64       32.77      3.99 o
   1   1  10      261.70      269.78      2.48 o
   2   1  10     1060.06     1157.75      8.36 o
   3   1  10      362.98      358.03      2.86 o
   4   1  10      122.88       92.94      1.34 o
   5   1  10      337.01      328.29      2.74 o
   6   1  10      195.87      184.23      1.81 o
   7   1  10       29.84       30.90      0.83 o
   8   1  10      102.15       92.77      1.69 o
   9   1  10       51.83       48.60      1.78 o
  10   1  10       17.25       17.78      1.49 o
  11   1  10       41.33       43.71      2.15 o
  12   1  10       21.86       23.13      2.42 o
  13   1  10       20.58       22.75      2.56 o
   0   2  10      221.51      247.78      3.26 o
   1   2  10       13.22       14.23      0.92 o
   2   2  10      381.06      417.78      3.32 o
   3   2  10       60.94       82.69      1.19 o
   4   2  10       47.75       68.14      1.10 o
   5   2  10       30.38       43.57      0.99 o
   6   2  10       21.56       16.90      0.68 o
   7   2  10      193.65      196.73      2.50 o
   8   2  10        0.18        1.49      0.84 o
   9   2  10       60.60       60.45      1.77 o
  10   2  10        0.40        0.95      1.23 o
  11   2  10        2.61        3.84      1.35 o
  12   2  10       49.72       57.31      2.61 o
  13   2  10       30.44       33.57      6.95 o
   1   3  10     1210.86     1310.64      8.64 o
   2   3  10      583.97      722.79      5.00 o
   3   3  10       80.20       67.53      1.18 o
   4   3  10       38.92       35.33      0.91 o
   5   3  10      802.52      781.64      5.95 o
   6   3  10       85.81       84.33      1.61 o
   7   3  10      670.36      662.05      6.45 o
   8   3  10       93.17       93.61      2.14 o
   9   3  10       12.23       11.33      1.20 o
  10   3  10       81.95       77.01      2.21 o
  11   3  10       59.52       64.34      3.03 o
  12   3  10        1.23        1.10      1.60 o
   0   4  10       34.34       41.15      2.01 o
   1   4  10        8.31        6.26      1.13 o
   2   4  10       78.93      100.79      1.30 o
   3   4  10        0.27        2.05      0.51 o
   4   4  10       52.30       36.95      1.05 o
   5   4  10       89.89       95.18      1.94 o
   6   4  10      202.69      184.06      2.91 o
   7   4  10        9.03        1.80      1.00 o
   8   4  10        3.15        3.86      1.21 o
   9   4  10       76.61       89.17      2.45 o
  10   4  10       56.34       73.74      2.41 o
  11   4  10       30.99       42.59      2.10 o
  12   4  10        5.70       11.06      2.29 o
   1   5  10      137.49      154.56      1.93 o
   2   5  10      550.50      587.98      4.58 o
   3   5  10        2.07        1.90      0.70 o
   4   5  10       59.74       59.53      1.88 o
   5   5  10      289.01      264.58      3.95 o
   6   5  10      152.49      156.24      3.32 o
   7   5  10      580.08      541.56      8.42 o
   8   5  10       61.74       68.71      2.52 o
   9   5  10        1.48        0.48      1.32 o
  10   5  10        4.75        8.66      1.73 o
  11   5  10      109.89      133.47      3.65 o
   0   6  10        4.09        3.40      1.04 o
   1   6  10       34.46       32.81      1.29 o
   2   6  10        8.78       11.78      0.97 o
   3   6  10        0.21        0.00      0.86 o
   4   6  10       25.68       23.52      1.68 o
   5   6  10        1.91        2.77      1.25 o
   6   6  10       57.79       55.00      2.58 o
   7   6  10       34.01       29.98      1.99 o
   8   6  10       11.95       15.66      1.67 o
   9   6  10       25.07       23.24      1.96 o
  10   6  10        4.43        4.30      1.96 o
   1   7  10       46.14       40.67      1.96 o
   2   7  10       52.57       50.89      1.79 o
   3   7  10        1.92        0.67      1.26 o
   4   7  10        0.78        1.22      1.28 o
   5   7  10        3.66        3.01      1.34 o
   6   7  10       64.48       68.18      2.71 o
   7   7  10       60.07       52.99      2.48 o
   8   7  10       12.87       14.93      1.79 o
   0   8  10        3.52        4.51      2.45 o
   1   8  10       10.95       14.17      1.52 o
   2   8  10        0.75        0.00      1.31 o
   3   8  10       14.17        8.97      1.54 o
   4   8  10        2.69        2.20      1.32 o
   5   8  10        5.48        3.07      1.64 o
   6   8  10        0.86        2.45      1.57 o
   1   9  10        0.79        1.64      1.90 o
   2   9  10        8.45        8.80      2.46 o
   1   1  11     3121.67     3323.81     20.26 o
   2   1  11        0.02        0.25      0.40 o
   3   1  11      121.74       96.60      1.17 o
   4   1  11     2074.92     2045.38     23.37 o
   5   1  11      163.26      169.27      1.77 o
   6   1  11      313.13      325.93      2.56 o
   7   1  11       14.46       13.38      0.68 o
   8   1  11        8.88       11.32      0.81 o
   9   1  11      127.77      114.40      2.60 o
  10   1  11       54.85       53.91      2.58 o
  11   1  11       17.26       19.11      2.38 o
  12   1  11       33.46       35.77      2.80 o
  13   1  11        7.44       12.98      2.37 o
   0   2  11      171.13      154.51      2.50 o
   1   2  11       85.91       99.77      1.10 o
   2   2  11      149.57      166.26      1.51 o
   3   2  11      117.73      117.14      1.39 o
   4   2  11      123.00      109.00      1.37 o
   5   2  11       97.53      108.08      1.50 o
   6   2  11        0.41        0.00      0.47 o
   7   2  11       75.78       67.72      1.60 o
   8   2  11      258.54      250.53      4.14 o
   9   2  11      216.73      216.67      3.41 o
  10   2  11       62.14       75.39      2.43 o
  11   2  11        0.66        0.00      1.42 o
  12   2  11       93.60       98.27      3.42 o
  13   2  11        4.35        4.29      2.85 o
   1   3  11      730.88      861.81      5.81 o
   2   3  11       41.84       40.25      0.86 o
   3   3  11     1065.43     1058.34      7.14 o
   4   3  11      677.83      631.68      4.42 o
   5   3  11      900.65      790.48      6.01 o
   6   3  11      105.20      118.88      2.03 o
   7   3  11      304.46      304.02      3.85 o
   8   3  11       41.79       40.11      1.57 o
   9   3  11        5.71        8.71      1.18 o
  10   3  11      148.55      146.13      2.91 o
  11   3  11       26.51       33.72      2.13 o
  12   3  11        8.19        4.59      1.69 o
   0   4  11      628.74      638.35      6.44 o
   1   4  11      133.47      123.79      1.74 o
   2   4  11      154.83      149.70      2.31 o
   3   4  11      247.70      252.76      2.57 o
   4   4  11        7.07        3.60      0.55 o
   5   4  11        0.10        0.00      0.69 o
   6   4  11      123.81      116.52      2.31 o
   7   4  11      119.00      118.22      2.43 o
   8   4  11        8.49        6.17      1.15 o
   9   4  11      228.75      207.91      3.43 o
  10   4  11      134.75      142.12      2.95 o
  11   4  11      130.29      144.99      3.36 o
  12   4  11        1.64        4.17      2.47 o
   1   5  11      552.47      584.72      4.73 o
   2   5  11       74.57       78.29      1.79 o
   3   5  11       85.97       74.35      1.78 o
   4   5  11       84.33       92.62      2.62 o
   5   5  11      154.96      146.31      3.16 o
   6   5  11      208.08      199.93      3.74 o
   7   5  11      261.85      294.85      4.70 o
   8   5  11        8.39        5.83      1.47 o
   9   5  11        3.31        3.29      1.35 o
  10   5  11       17.19       21.36      1.89 o
  11   5  11       18.37       23.16      2.16 o
   0   6  11      331.37      294.63      4.50 o
   1   6  11        2.32        1.15      0.75 o
   2   6  11        0.01        0.00      0.70 o
   3   6  11       27.71       23.66      1.42 o
   4   6  11       70.71       69.91      2.40 o
   5   6  11       90.79       90.58      2.55 o
   6   6  11       44.71       44.06      2.03 o
   7   6  11        0.40        0.00      1.21 o
   8   6  11        1.21        0.96      1.35 o
   9   6  11        0.00        0.00      1.38 o
  10   6  11       12.83       20.62      2.69 o
   1   7  11      274.16      245.77      3.43 o
   2   7  11       33.94       36.93      1.71 o
   3   7  11        3.89        4.09      1.34 o
   4   7  11       66.74       64.03      2.50 o
   5   7  11       73.60       66.35      2.40 o
   6   7  11       90.80       82.97      2.66 o
   7   7  11       12.64       17.79      1.73 o
   8   7  11        5.44        7.89      1.58 o
   0   8  11      216.82      208.08      5.57 o
   1   8  11        1.40        1.02      1.33 o
   2   8  11        6.14       10.23      1.77 o
   3   8  11       16.14       17.76      1.76 o
   4   8  11       19.80       15.21      1.68 o
   5   8  11        0.41        2.35      1.42 o
   6   8  11        3.51        0.74      1.79 o
   1   9  11       37.36       44.76      4.32 o
   0   0  12     1685.53     1536.25     17.23 o
   1   0  12      225.56      208.57      5.72 o
   2   0  12     1254.82     1350.54     10.83 o
   3   0  12     2888.00     3008.08     23.04 o
   4   0  12     2152.26     2029.21     16.03 o
   5   0  12        5.95        4.53      0.89 o
   6   0  12       12.00       11.27      0.97 o
   7   0  12        7.25        8.56      0.78 o
   8   0  12       81.45       78.06      2.59 o
   9   0  12       47.11       45.80      2.53 o
  10   0  12        1.08        0.00      1.37 o
  11   0  12       13.10        7.47      2.71 o
  12   0  12       67.22       75.33      4.91 o
  13   0  12       12.17        5.24      5.33 o
   1   1  12     1293.05     1376.79      7.76 o
   2   1  12       83.84       82.65      1.56 o
   3   1  12     1092.80     1042.46      6.25 o
   4   1  12        0.21        0.76      0.46 o
   5   1  12      135.34      156.44      1.72 o
   6   1  12       35.66       37.17      0.81 o
   7   1  12      488.81      463.01      3.66 o
   8   1  12      141.90      132.33      2.28 o
   9   1  12        1.39        0.87      0.99 o
  10   1  12        0.69        0.00      1.04 o
  11   1  12       23.83       23.66      1.86 o
  12   1  12       31.30       30.41      2.73 o
  13   1  12        0.01        0.00      2.22 o
   0   2  12     3137.86     3118.26     25.31 o
   1   2  12      401.30      369.14      2.76 o
   2   2  12        7.38       10.65      0.46 o
   3   2  12       16.39       14.13      0.82 o
   4   2  12     1219.88     1144.69      7.37 o
   5   2  12      191.32      188.58      1.75 o
   6   2  12      114.96      111.52      1.45 o
   7   2  12       49.09       45.07      1.54 o
   8   2  12      351.68      343.20      4.05 o
   9   2  12      296.23      303.44      3.89 o
  10   2  12      347.69      341.72      5.42 o
  11   2  12       17.66       21.21      1.84 o
  12   2  12        2.62        3.96      1.74 o
   1   3  12       10.54       10.61      0.91 o
   2   3  12      123.30      109.35      1.37 o
   3   3  12      470.75      484.22      3.47 o
   4   3  12       21.38       21.08      0.70 o
   5   3  12      294.46      297.39      3.47 o
   6   3  12      274.57      267.06      3.23 o
   7   3  12     1301.42     1241.59     10.72 o
   8   3  12        5.17        6.70      1.08 o
   9   3  12        3.53        1.97      1.04 o
  10   3  12        0.05        0.00      1.10 o
  11   3  12      225.57      222.69      4.60 o
  12   3  12        4.75        4.39      1.69 o
   0   4  12        1.40        0.00      1.21 o
   1   4  12      147.21      129.79      1.60 o
   2   4  12        5.12        3.94      0.57 o
   3   4  12        0.22        0.31      0.56 o
   4   4  12       16.30       12.26      1.14 o
   5   4  12       30.13       26.90      1.30 o
   6   4  12      117.57      100.71      2.37 o
   7   4  12       27.13       28.29      1.65 o
   8   4  12       45.88       55.39      2.06 o
   9   4  12       46.97       52.18      2.14 o
  10   4  12       10.64       11.85      1.57 o
  11   4  12        5.91        8.80      1.75 o
   1   5  12       15.29       14.29      0.90 o
   2   5  12        7.90       10.98      0.81 o
   3   5  12       23.83       15.62      0.97 o
   4   5  12       38.99       34.20      1.61 o
   5   5  12      198.57      170.18      3.16 o
   6   5  12        7.68        9.21      1.59 o
   7   5  12      210.32      193.32      3.51 o
   8   5  12       27.24       28.91      1.79 o
   9   5  12        1.03        0.00      1.27 o
  10   5  12       82.22       88.92      3.09 o
   0   6  12       16.32       24.95      1.46 o
   1   6  12        0.88        0.00      0.72 o
   2   6  12        3.13        1.60      0.83 o
   3   6  12       48.87       47.93      1.66 o
   4   6  12       28.24       31.57      1.96 o
   5   6  12       35.21       40.89      2.09 o
   6   6  12        0.15        0.00      1.20 o
   7   6  12       50.51       50.77      2.29 o
   8   6  12        9.34        8.86      1.56 o
   9   6  12       14.74       14.77      1.71 o
   1   7  12      263.76      236.70      3.26 o
   2   7  12        0.08        0.73      0.97 o
   3   7  12       61.61       57.91      2.34 o
   4   7  12        0.35        2.84      1.47 o
   5   7  12       20.34       17.89      1.74 o
   6   7  12        3.84        5.44      1.49 o
   7   7  12       15.02       11.91      1.78 o
   8   7  12        5.40        3.35      2.57 o
   0   8  12        4.24        8.04      2.15 o
   1   8  12        0.26        0.23      1.16 o
   2   8  12       28.24       27.99      1.95 o
   3   8  12       13.72       10.95      1.70 o
   4   8  12       23.45       19.24      1.89 o
   5   8  12       30.95       37.47      2.28 o
   1   1  13     5240.07     5361.72     28.57 o
   2   1  13      819.30      804.44      4.86 o
   3   1  13      721.59      688.61      4.41 o
   4   1  13        1.72        1.71      0.44 o
   5   1  13       46.89       56.98      1.44 o
   6   1  13      532.25      530.75      3.93 o
   7   1  13      279.52      304.12      2.63 o
   8   1  13       25.60       20.32      2.29 o
   9   1  13      122.43      116.61      4.67 o
  10   1  13       19.51       22.29      1.66 o
  11   1  13      138.55      135.08      4.17 o
  12   1  13       28.14       33.76      3.25 o
   0   2  13        2.44        1.32      1.59 o
   1   2  13       83.68       68.71      1.05 o
   2   2  13      174.88      154.54      1.51 o
   3   2  13       56.43       66.52      1.04 o
   4   2  13      177.07      207.16      2.00 o
   5   2  13      399.45      415.26      3.31 o
   6   2  13       71.27       68.18      1.26 o
   7   2  13       44.84       45.51      1.41 o
   8   2  13      214.50      216.97      3.33 o
   9   2  13      389.30      375.82      5.76 o
  10   2  13       66.49       63.73      2.40 o
  11   2  13       68.73       73.56      2.77 o
  12   2  13       19.37       18.06      2.70 o
   1   3  13       70.63       62.55      1.11 o
   2   3  13      302.07      281.00      2.46 o
   3   3  13       11.69       22.95      0.84 o
   4   3  13      538.29      555.87      4.31 o
   5   3  13       58.49       54.64      1.18 o
   6   3  13       18.55       18.65      1.12 o
   7   3  13      496.00      473.24      5.16 o
   8   3  13       22.83       24.71      1.39 o
   9   3  13       61.92       72.10      2.06 o
  10   3  13        5.81        4.32      1.25 o
  11   3  13       26.73       35.29      2.91 o
  12   3  13       31.76       38.33      2.63 o
   0   4  13      967.72      968.03      9.77 o
   1   4  13      353.24      321.49      2.81 o
   2   4  13      615.50      605.29      4.75 o
   3   4  13      149.69      151.32      1.86 o
   4   4  13      162.05      169.10      3.43 o
   5   4  13        4.19        2.38      0.99 o
   6   4  13        9.13        5.07      1.22 o
   7   4  13      261.37      245.10      3.83 o
   8   4  13      115.75      122.48      2.82 o
   9   4  13       55.23       61.43      2.24 o
  10   4  13       40.71       43.62      2.56 o
  11   4  13        9.22       14.34      1.83 o
   1   5  13        5.39        0.57      0.61 o
   2   5  13        0.00        0.00      0.83 o
   3   5  13      129.11      116.13      2.15 o
   4   5  13        2.63        0.00      1.11 o
   5   5  13       56.92       57.01      2.06 o
   6   5  13        2.29        0.49      1.16 o
   7   5  13       11.68       10.90      1.48 o
   8   5  13       47.48       55.45      2.20 o
   9   5  13      112.78      110.52      3.60 o
  10   5  13       10.24        7.65      1.55 o
   0   6  13        6.13        0.70      1.04 o
   1   6  13       18.53       13.85      1.03 o
   2   6  13        0.15        0.00      0.79 o
   3   6  13        1.51        0.66      0.94 o
   4   6  13       58.98       64.13      2.33 o
   5   6  13       22.84       20.44      1.62 o
   6   6  13       53.07       53.53      2.23 o
   7   6  13       25.29       32.52      1.95 o
   8   6  13       14.61       22.43      1.84 o
   9   6  13       31.81       39.76      2.16 o
   1   7  13       62.62       63.90      1.96 o
   2   7  13       49.08       44.78      1.66 o
   3   7  13        0.00        0.00      1.07 o
   4   7  13        3.16        4.35      1.44 o
   5   7  13        0.80        0.00      1.27 o
   6   7  13       24.18       32.35      2.02 o
   7   7  13        4.67        4.65      1.49 o
   0   8  13       27.12       28.38      2.62 o
   1   8  13        0.17        1.85      1.22 o
   2   8  13        8.81        7.60      1.56 o
   3   8  13       28.19       29.41      2.36 o
   4   8  13        0.52        0.00      1.42 o
   5   8  13        4.52        6.20      2.36 o
   0   0  14     2721.90     2855.38     31.15 o
   1   0  14     1340.02     1312.91     10.63 o
   2   0  14      667.05      656.00      5.83 o
   3   0  14       29.92       41.41      1.07 o
   4   0  14      827.48      784.22      9.31 o
   5   0  14      112.60      112.00      1.83 o
   6   0  14        0.09        0.42      0.76 o
   7   0  14        5.15        1.35      0.61 o
   8   0  14      212.93      209.61      3.56 o
   9   0  14       16.22       14.82      1.95 o
  10   0  14       96.71      101.55      3.91 o
  11   0  14      112.67       97.76      5.47 o
  12   0  14       12.00       11.74      3.08 o
   1   1  14        9.01       13.60      0.59 o
   2   1  14      232.24      296.85      2.43 o
   3   1  14        0.02        0.44      0.35 o
   4   1  14      125.35      150.49      1.53 o
   5   1  14      169.53      176.63      1.72 o
   6   1  14       49.56       43.47      1.35 o
   7   1  14        2.79        2.68      0.79 o
   8   1  14        9.99        9.01      0.89 o
   9   1  14        4.10        4.99      1.23 o
  10   1  14       28.63       26.48      1.79 o
  11   1  14        4.57        1.68      2.66 o
  12   1  14       17.68       18.81      2.91 o
   0   2  14       32.64       24.04      1.00 o
   1   2  14      156.80      173.64      1.74 o
   2   2  14      405.63      433.65      3.14 o
   3   2  14      103.74      108.78      1.34 o
   4   2  14        4.94        5.45      0.63 o
   5   2  14      123.85      117.80      1.52 o
   6   2  14      108.23       98.13      1.45 o
   7   2  14       69.08       76.39      1.93 o
   8   2  14      201.39      224.08      3.19 o
   9   2  14        8.30        9.40      1.35 o
  10   2  14        6.32       10.82      1.54 o
  11   2  14        8.35        7.78      1.63 o
  12   2  14        0.61        1.99      2.22 o
   1   3  14       79.31       66.44      1.10 o
   2   3  14        7.15       19.11      0.75 o
   3   3  14      357.83      356.65      3.14 o
   4   3  14        3.73        6.20      0.60 o
   5   3  14        4.30        2.77      0.63 o
   6   3  14       75.12       70.14      1.87 o
   7   3  14        2.79        4.77      1.17 o
   8   3  14       51.86       51.26      1.93 o
   9   3  14      108.26      109.94      2.59 o
  10   3  14       96.18       93.57      3.16 o
  11   3  14        2.42        4.42      1.77 o
   0   4  14      290.04      293.87      4.58 o
   1   4  14       53.96       52.51      1.22 o
   2   4  14       11.12       13.97      1.01 o
   3   4  14       16.86       34.61      1.74 o
   4   4  14      302.44      327.95      5.36 o
   5   4  14       10.74       14.40      1.25 o
   6   4  14        0.64        0.00      1.05 o
   7   4  14        3.12        3.66      1.23 o
   8   4  14        8.98        9.37      1.36 o
   9   4  14       21.06       29.56      1.81 o
  10   4  14        4.04        5.10      1.43 o
  11   4  14        0.01        2.62      1.67 o
   1   5  14       65.33       59.16      1.37 o
   2   5  14      184.65      188.52      2.27 o
   3   5  14        6.28        5.26      1.40 o
   4   5  14       63.03       57.83      2.04 o
   5   5  14       55.18       50.15      1.98 o
   6   5  14       65.91       73.33      2.30 o
   7   5  14       20.98       24.94      1.72 o
   8   5  14       89.98      100.54      2.82 o
   9   5  14       12.17       16.63      1.77 o
  10   5  14       28.82       32.21      2.86 o
   0   6  14        0.01        0.00      1.03 o
   1   6  14       70.64       71.05      1.58 o
   2   6  14       15.11       17.72      1.26 o
   3   6  14       99.13       93.11      2.26 o
   4   6  14       13.55       25.43      1.82 o
   5   6  14       25.66       24.89      2.24 o
   6   6  14       61.03       59.87      2.47 o
   7   6  14        7.30        7.96      1.45 o
   8   6  14       29.18       25.86      1.88 o
   9   6  14        5.82        6.66      2.05 o
   1   7  14        1.14        0.00      0.90 o
   2   7  14       13.09       13.01      1.25 o
   3   7  14        5.16        2.38      1.28 o
   4   7  14        0.85        2.07      1.35 o
   5   7  14        8.56        8.70      1.47 o
   6   7  14        1.71        2.80      1.35 o
   7   7  14        0.12        0.26      1.75 o
   0   8  14        0.43        2.48      1.87 o
   1   8  14       46.64       58.42      2.20 o
   2   8  14        0.59        0.00      1.38 o
   3   8  14       42.59       35.86      2.08 o
   4   8  14        6.74        4.21      1.67 o
   1   1  15      266.73      267.83      2.19 o
   2   1  15       66.24       59.81      0.97 o
   3   1  15        1.17        0.36      0.37 o
   4   1  15       49.17       51.72      0.93 o
   5   1  15        7.60        7.63      0.54 o
   6   1  15       39.55       37.86      0.96 o
   7   1  15       84.86       93.12      1.60 o
   8   1  15      143.01      129.35      2.22 o
   9   1  15       19.34       14.17      1.44 o
  10   1  15        0.73        0.00      1.20 o
  11   1  15        7.40        5.68      1.83 o
  12   1  15        4.09        0.00      2.20 o
   0   2  15     1265.91     1222.47     10.82 o
   1   2  15        6.66       11.54      0.64 o
   2   2  15      599.96      577.65      4.08 o
   3   2  15      782.77      820.36      5.65 o
   4   2  15        2.89        7.21      0.59 o
   5   2  15      399.85      394.90      3.53 o
   6   2  15      303.87      274.97      2.55 o
   7   2  15       90.94       95.18      1.86 o
   8   2  15       24.74       24.31      1.39 o
   9   2  15       46.43       48.20      3.03 o
  10   2  15       14.36       14.01      1.83 o
  11   2  15        0.07        1.00      1.94 o
  12   2  15        9.71        5.44      2.04 o
   1   3  15      325.33      324.75      2.76 o
   2   3  15      489.80      444.16      3.47 o
   3   3  15       16.91       18.37      0.83 o
   4   3  15      114.19      116.99      1.63 o
   5   3  15       82.54       65.12      1.52 o
   6   3  15      812.32      780.84      7.83 o
   7   3  15      459.63      456.25      5.40 o
   8   3  15      321.49      310.33      4.34 o
   9   3  15        2.43        1.81      1.44 o
  10   3  15        0.75        2.29      1.44 o
  11   3  15       29.62       30.56      2.45 o
   0   4  15        5.93        8.30      1.68 o
   1   4  15      194.23      169.19      2.06 o
   2   4  15      355.12      357.67      3.14 o
   3   4  15     1964.32     1911.89     11.81 o
   4   4  15     2910.42     2794.11     28.64 o
   5   4  15      684.98      686.41      7.25 o
   6   4  15      170.78      163.28      3.30 o
   7   4  15      157.93      145.96      3.37 o
   8   4  15       18.59       20.97      1.62 o
   9   4  15      248.05      218.34      3.82 o
  10   4  15        1.09        0.77      1.37 o
  11   4  15       19.08       17.38      2.17 o
   1   5  15        0.13        0.00      0.66 o
   2   5  15        2.69        0.61      0.74 o
   3   5  15        0.05        0.00      1.28 o
   4   5  15       20.40       14.22      1.51 o
   5   5  15        0.05        0.02      1.13 o
   6   5  15      139.55      133.47      2.98 o
   7   5  15        0.02        0.00      1.42 o
   8   5  15       83.25       86.72      2.63 o
   9   5  15        2.36        2.39      1.59 o
  10   5  15       14.70       18.24      2.22 o
   0   6  15       14.30       11.59      1.38 o
   1   6  15      131.43      100.29      1.89 o
   2   6  15      184.45      169.40      2.52 o
   3   6  15      386.60      353.11      4.33 o
   4   6  15        3.24        1.13      1.32 o
   5   6  15        0.14        0.80      1.21 o
   6   6  15        0.43        1.18      1.32 o
   7   6  15       71.02       74.97      2.62 o
   8   6  15        0.56        0.00      1.29 o
   1   7  15        6.52        4.33      1.10 o
   2   7  15       57.87       60.65      2.02 o
   3   7  15        0.07        0.00      1.16 o
   4   7  15        0.66        0.00      1.41 o
   5   7  15        2.10        0.55      1.28 o
   6   7  15       10.60       11.78      1.61 o
   7   7  15       10.36       10.59      4.12 o
   0   8  15       44.48       46.36      4.00 o
   1   8  15        6.61        6.39      1.36 o
   2   8  15       10.66       12.15      1.63 o
   3   8  15        0.96        1.26      1.55 o
   4   8  15        5.91        5.23      2.02 o
   0   0  16      269.88      271.08      5.98 o
   1   0  16      954.62      856.84      7.82 o
   2   0  16      347.38      316.05      3.38 o
   3   0  16      434.84      379.48      3.90 o
   4   0  16      147.39      127.86      1.97 o
   5   0  16      163.73      155.58      2.24 o
   6   0  16       62.06       71.22      1.64 o
   7   0  16       17.16       15.74      1.15 o
   8   0  16       69.85       64.70      2.33 o
   9   0  16      352.26      352.32      8.61 o
  10   0  16       34.59       40.11      3.40 o
  11   0  16        6.01        6.14      4.20 o
  12   0  16        0.05        0.00      3.88 o
   1   1  16      168.83      182.45      1.73 o
   2   1  16        2.79        3.70      0.45 o
   3   1  16        6.05        6.33      1.12 o
   4   1  16       48.12       42.73      0.91 o
   5   1  16       49.95       47.50      1.02 o
   6   1  16        1.07        0.48      0.52 o
   7   1  16       12.12       10.45      0.81 o
   8   1  16       13.69       13.33      0.97 o
   9   1  16       13.00       13.12      1.44 o
  10   1  16        4.66        3.12      1.43 o
  11   1  16       32.42       37.15      2.68 o
  12   1  16        1.56        7.79      3.26 o
   0   2  16        1.00        1.84      0.68 o
   1   2  16      296.60      315.09      2.63 o
   2   2  16      410.44      403.00      3.14 o
   3   2  16      135.16      155.81      2.43 o
   4   2  16       42.41       50.24      1.11 o
   5   2  16       76.12       79.10      1.37 o
   6   2  16       14.65       12.45      1.16 o
   7   2  16      165.74      163.73      2.53 o
   8   2  16       24.76       19.53      1.29 o
   9   2  16        6.40        9.27      1.24 o
  10   2  16       33.06       23.97      2.03 o
  11   2  16        0.08        0.00      1.55 o
   1   3  16      167.30      179.33      1.98 o
   2   3  16        2.71        3.05      0.59 o
   3   3  16       13.64       10.94      0.76 o
   4   3  16       18.95       20.78      1.68 o
   5   3  16      218.06      199.70      2.54 o
   6   3  16      808.31      787.50      7.49 o
   7   3  16      128.50      130.06      3.08 o
   8   3  16       44.41       45.37      1.93 o
   9   3  16        9.01       10.26      1.87 o
  10   3  16       24.17       27.18      1.86 o
  11   3  16        2.28        5.31      1.89 o
   0   4  16      285.85      258.64      5.13 o
   1   4  16        2.86        1.24      1.01 o
   2   4  16       55.57       64.10      1.41 o
   3   4  16       27.21       40.69      1.33 o
   4   4  16      246.79      283.00      3.02 o
   5   4  16       43.68       48.44      2.16 o
   6   4  16        2.59        4.80      1.36 o
   7   4  16       52.07       62.32      2.16 o
   8   4  16       14.23       16.90      1.54 o
   9   4  16       26.14       24.80      1.97 o
  10   4  16        0.08        3.37      1.39 o
   1   5  16       11.68        8.13      1.10 o
   2   5  16       29.45       30.91      1.23 o
   3   5  16       60.24       65.27      1.62 o
   4   5  16       16.71       16.52      1.38 o
   5   5  16       12.79       11.17      1.41 o
   6   5  16      167.69      184.21      3.46 o
   7   5  16       27.61       28.39      1.79 o
   8   5  16        6.27        5.49      1.49 o
   9   5  16       46.49       56.14      2.34 o
   0   6  16       33.81       23.07      1.57 o
   1   6  16      122.88      102.78      1.91 o
   2   6  16        3.48        1.51      0.89 o
   3   6  16       84.59       89.10      2.07 o
   4   6  16        0.45        0.19      1.41 o
   5   6  16      108.04      118.53      2.92 o
   6   6  16        0.53        2.08      1.28 o
   7   6  16       47.80       54.73      2.27 o
   8   6  16       15.55       15.79      2.09 o
   1   7  16        0.93        2.14      1.00 o
   2   7  16       35.38       29.64      1.45 o
   3   7  16        0.10        0.00      1.35 o
   4   7  16        7.79        7.19      1.53 o
   5   7  16        0.78        0.00      1.22 o
   6   7  16       13.25       16.29      2.22 o
   0   8  16        7.52        6.05      2.03 o
   1   8  16        4.91        4.09      1.46 o
   2   8  16        1.77        2.34      1.73 o
   3   8  16        2.68        5.30      2.43 o
   1   1  17      176.86      171.00      1.76 o
   2   1  17       43.26       52.38      1.58 o
   3   1  17       28.58       23.17      0.79 o
   4   1  17       45.42       44.14      1.08 o
   5   1  17      129.03      117.31      1.51 o
   6   1  17       48.37       51.94      1.13 o
   7   1  17      171.57      152.39      1.96 o
   8   1  17      149.09      143.29      2.29 o
   9   1  17       31.14       24.58      1.70 o
  10   1  17        1.64        0.00      1.47 o
  11   1  17       25.65       22.23      2.76 o
   0   2  17      555.89      538.25      5.60 o
   1   2  17      262.81      252.99      2.32 o
   2   2  17       52.00       56.56      1.11 o
   3   2  17      926.82      897.87      6.19 o
   4   2  17      125.60      115.75      1.53 o
   5   2  17       17.66       17.88      1.07 o
   6   2  17       85.19       88.80      1.71 o
   7   2  17       35.49       41.65      1.48 o
   8   2  17        5.81        5.82      1.10 o
   9   2  17       11.40       16.84      1.37 o
  10   2  17       29.49       25.92      2.09 o
  11   2  17       35.20       39.43      2.85 o
   1   3  17     1427.93     1385.27      8.84 o
   2   3  17        3.51       10.41      1.41 o
   3   3  17        4.98        4.22      0.73 o
   4   3  17      173.72      172.39      2.14 o
   5   3  17      130.63      136.98      2.08 o
   6   3  17        0.27        4.86      1.03 o
   7   3  17      139.24      134.69      3.77 o
   8   3  17        3.94        2.42      1.10 o
   9   3  17      171.07      164.39      3.16 o
  10   3  17       41.76       38.59      2.03 o
  11   3  17       29.81       29.71      3.08 o
   0   4  17      342.02      347.77      4.43 o
   1   4  17       61.61       65.66      1.68 o
   2   4  17        1.17        0.00      0.88 o
   3   4  17        0.03        0.80      0.76 o
   4   4  17        4.86        9.33      1.02 o
   5   4  17        6.15        4.66      1.33 o
   6   4  17      119.02      122.18      3.05 o
   7   4  17       23.97       25.02      1.76 o
   8   4  17      220.84      227.10      4.12 o
   9   4  17        3.71        3.29      1.42 o
  10   4  17       97.39      102.39      3.08 o
   1   5  17       91.92      100.42      1.74 o
   2   5  17       78.34       87.85      1.75 o
   3   5  17      119.51      133.78      2.10 o
   4   5  17        0.27        0.00      0.98 o
   5   5  17       15.90       17.56      1.54 o
   6   5  17        7.37       10.40      1.53 o
   7   5  17        0.39        0.00      1.20 o
   8   5  17        0.11        0.08      1.27 o
   9   5  17       10.95        8.53      1.76 o
   0   6  17       62.00       62.82      2.36 o
   1   6  17        3.09        0.69      0.88 o
   2   6  17        1.57        0.00      0.87 o
   3   6  17       65.28       56.75      1.76 o
   4   6  17       36.85       43.99      2.12 o
   5   6  17       14.08       16.41      1.78 o
   6   6  17        1.97        3.26      1.33 o
   7   6  17        0.52        0.31      1.34 o
   1   7  17        3.48        1.45      1.10 o
   2   7  17        0.05        0.00      1.02 o
   3   7  17        0.62        0.31      1.28 o
   4   7  17        4.38        5.78      1.56 o
   5   7  17        4.85        7.12      1.68 o
   0   8  17        5.09        0.00      2.16 o
   1   8  17        0.59        0.45      1.51 o
   0   0  18        1.72        6.49      1.01 o
   1   0  18       18.07       21.47      0.95 o
   2   0  18       46.12       50.73      1.48 o
   3   0  18      129.63      125.49      2.13 o
   4   0  18       26.47       30.76      1.24 o
   5   0  18      212.67      191.87      2.89 o
   6   0  18      116.23      103.45      2.34 o
   7   0  18       73.62       79.27      1.99 o
   8   0  18       46.81       46.62      2.16 o
   9   0  18       89.13       84.83      4.42 o
  10   0  18        0.19        0.00      2.06 o
  11   0  18        0.96        0.00      3.55 o
   1   1  18       48.09       47.48      1.07 o
   2   1  18      418.01      393.83      3.14 o
   3   1  18       39.45       37.08      0.97 o
   4   1  18        0.85        0.57      0.52 o
   5   1  18      187.26      181.09      2.00 o
   6   1  18       44.70       46.14      1.14 o
   7   1  18        3.27        3.20      0.69 o
   8   1  18        1.02        0.16      0.91 o
   9   1  18        0.08        0.00      1.44 o
  10   1  18        1.12        0.00      1.73 o
  11   1  18        1.44        0.00      4.04 o
   0   2  18      136.25      126.73      2.33 o
   1   2  18      253.03      246.68      2.33 o
   2   2  18      159.11      161.39      2.01 o
   3   2  18       78.50       75.07      1.33 o
   4   2  18        0.56        0.00      0.55 o
   5   2  18      332.12      334.71      2.99 o
   6   2  18        1.40        0.00      0.67 o
   7   2  18        2.39        2.95      0.91 o
   8   2  18        0.03        0.00      0.96 o
   9   2  18        4.25        5.96      1.83 o
  10   2  18        5.53        5.36      1.87 o
  11   2  18        2.01        1.34      2.18 o
   1   3  18     1332.70     1343.87      8.67 o
   2   3  18     1791.35     1704.99     10.67 o
   3   3  18       27.19       28.13      1.03 o
   4   3  18       20.40       22.61      1.16 o
   5   3  18      487.26      490.72      4.28 o
   6   3  18      146.10      152.31      2.61 o
   7   3  18       49.02       42.39      1.76 o
   8   3  18        0.22        0.00      1.36 o
   9   3  18        7.61        8.63      1.34 o
  10   3  18       12.62       17.39      1.74 o
   0   4  18      179.43      160.35      2.89 o
   1   4  18      352.37      360.37      3.26 o
   2   4  18       19.45       18.23      1.25 o
   3   4  18      214.66      195.96      2.30 o
   4   4  18       17.80       26.02      1.14 o
   5   4  18        0.29        2.53      1.21 o
   6   4  18       29.72       39.75      1.81 o
   7   4  18       61.82       70.08      2.54 o
   8   4  18        3.78        5.97      1.40 o
   9   4  18        4.39        5.91      1.36 o
   1   5  18     1004.55     1016.11      7.19 o
   2   5  18       63.80       83.29      1.78 o
   3   5  18        0.41        2.56      1.21 o
   4   5  18        3.01        3.77      1.27 o
   5   5  18      469.42      479.79      5.98 o
   6   5  18        4.75        5.59      1.35 o
   7   5  18        9.11        7.29      1.49 o
   8   5  18        0.47        0.00      1.36 o
   0   6  18       11.33        7.71      1.35 o
   1   6  18        1.35        0.00      1.16 o
   2   6  18       11.35       14.36      1.12 o
   3   6  18        7.59        5.76      1.12 o
   4   6  18        8.40       10.49      1.56 o
   5   6  18        1.75        0.00      1.27 o
   6   6  18        2.31        3.33      1.44 o
   7   6  18        1.01        0.39      1.98 o
   1   7  18        0.42        0.00      1.24 o
   2   7  18        0.60        0.32      1.04 o
   3   7  18        0.02        0.35      1.25 o
   4   7  18       14.22       10.18      1.68 o
   5   7  18       19.49       20.80      2.55 o
   1   1  19      100.79       96.35      1.74 o
   2   1  19       82.74       82.13      1.30 o
   3   1  19        0.13        0.00      0.61 o
   4   1  19        7.97        8.08      0.69 o
   5   1  19       26.17       26.08      0.97 o
   6   1  19        0.97        1.04      0.65 o
   7   1  19      185.69      174.44      2.18 o
   8   1  19        0.03        0.85      0.90 o
   9   1  19        2.20        0.00      1.60 o
  10   1  19       11.42       10.90      2.30 o
  11   1  19        4.73        8.04      3.03 o
   0   2  19      218.06      206.10      3.10 o
   1   2  19      162.45      150.28      1.82 o
   2   2  19        0.48        0.12      0.96 o
   3   2  19        0.04        0.81      0.56 o
   4   2  19       57.94       58.50      1.33 o
   5   2  19       26.56       29.88      1.00 o
   6   2  19       20.25       15.25      0.89 o
   7   2  19        1.16        0.07      0.86 o
   8   2  19        4.25        5.05      1.11 o
   9   2  19       40.01       39.03      2.03 o
  10   2  19       43.34       46.33      4.45 o
   1   3  19      472.44      449.03      3.75 o
   2   3  19      440.94      470.17      5.40 o
   3   3  19      310.63      290.31      2.91 o
   4   3  19      133.64      140.61      1.94 o
   5   3  19      217.99      231.15      2.68 o
   6   3  19       47.45       38.33      1.50 o
   7   3  19        6.91        4.33      1.23 o
   8   3  19       45.68       37.28      1.78 o
   9   3  19        8.24        8.54      1.37 o
  10   3  19        0.00        0.37      1.36 o
   0   4  19      400.40      406.38      5.07 o
   1   4  19       25.58       24.30      1.04 o
   2   4  19        9.17        8.81      0.87 o
   3   4  19      222.69      239.21      2.60 o
   4   4  19      619.51      593.78      5.97 o
   5   4  19      313.49      292.31      4.23 o
   6   4  19      132.99      129.08      2.76 o
   7   4  19      175.14      174.65      3.40 o
   8   4  19       12.36       12.53      1.83 o
   9   4  19       22.01       26.23      1.81 o
   1   5  19      182.37      211.93      3.38 o
   2   5  19      276.10      300.73      3.36 o
   3   5  19      165.67      156.10      2.33 o
   4   5  19       21.66       29.15      1.51 o
   5   5  19       32.05       33.85      1.98 o
   6   5  19        8.18        2.43      1.34 o
   7   5  19        0.40        0.64      1.33 o
   8   5  19        3.18        4.49      1.59 o
   0   6  19       37.09       40.41      2.61 o
   1   6  19       39.08       50.07      1.50 o
   2   6  19        5.16        0.35      0.90 o
   3   6  19        1.60        0.25      1.47 o
   4   6  19       48.39       52.50      2.30 o
   5   6  19        0.34        0.44      1.29 o
   6   6  19        0.59        0.07      1.29 o
   1   7  19        8.64        6.10      1.23 o
   2   7  19       39.19       47.95      1.89 o
   3   7  19       16.64       16.88      1.84 o
   4   7  19        4.12        4.42      1.88 o
   0   0  20       81.06       73.06      2.62 o
   1   0  20       54.21       45.97      1.53 o
   2   0  20      181.51      161.17      3.78 o
   3   0  20       51.08       29.83      1.37 o
   4   0  20       70.38       51.91      1.77 o
   5   0  20      212.20      176.50      3.09 o
   6   0  20       23.32       15.62      1.45 o
   7   0  20       18.36       14.95      1.31 o
   8   0  20       84.45       82.20      3.34 o
   9   0  20       72.68       60.75      5.17 o
  10   0  20        7.01        1.29      3.88 o
   1   1  20       42.32       41.55      1.31 o
   2   1  20       15.68       20.91      0.89 o
   3   1  20       76.84       68.84      1.36 o
   4   1  20       13.27       11.77      0.78 o
   5   1  20       72.59       80.88      1.48 o
   6   1  20      118.96      126.68      1.87 o
   7   1  20        9.45       11.05      0.98 o
   8   1  20       45.21       49.62      1.77 o
   9   1  20        2.14        1.57      1.46 o
  10   1  20        0.50        1.49      2.08 o
   0   2  20        0.59        5.55      1.42 o
   1   2  20      195.22      200.89      3.59 o
   2   2  20       52.91       58.56      1.81 o
   3   2  20      208.82      210.12      2.36 o
   4   2  20       42.04       48.26      1.25 o
   5   2  20       96.55       99.49      1.69 o
   6   2  20        2.27        1.20      0.72 o
   7   2  20        5.05        5.58      1.03 o
   8   2  20        4.88        1.64      1.14 o
   9   2  20        0.02        0.00      1.21 o
  10   2  20       11.68       15.40      2.32 o
   1   3  20       11.34        9.87      0.85 o
   2   3  20      175.27      186.46      2.22 o
   3   3  20       52.16       47.11      1.21 o
   4   3  20       28.74       23.91      1.02 o
   5   3  20        0.13        2.84      1.37 o
   6   3  20       24.87       26.00      1.36 o
   7   3  20        5.09        6.12      1.25 o
   8   3  20        1.69        1.53      1.17 o
   9   3  20       19.39       19.79      1.59 o
   0   4  20       66.09       76.11      2.75 o
   1   4  20        4.40        5.46      0.82 o
   2   4  20       19.76       20.58      1.01 o
   3   4  20       23.83       26.41      1.09 o
   4   4  20       61.67       78.19      1.70 o
   5   4  20        6.02        5.06      1.24 o
   6   4  20       12.93       11.77      1.43 o
   7   4  20        3.44        4.07      1.26 o
   8   4  20        0.30        0.00      1.22 o
   9   4  20        4.67        3.17      1.48 o
   1   5  20       68.67       82.06      1.71 o
   2   5  20      296.98      315.25      4.44 o
   3   5  20      139.87      145.06      2.28 o
   4   5  20       54.04       48.62      1.80 o
   5   5  20       45.83       39.81      1.96 o
   6   5  20        1.94        3.82      1.31 o
   7   5  20       20.02       23.40      1.71 o
   0   6  20        7.24        3.42      1.33 o
   1   6  20        3.64        3.21      0.97 o
   2   6  20        0.82        0.00      0.95 o
   3   6  20        6.90        6.61      1.16 o
   4   6  20       25.12       24.91      1.87 o
   5   6  20       64.38       72.81      2.76 o
   6   6  20        1.53        2.87      2.13 o
   1   7  20        6.91        9.11      1.47 o
   2   7  20        0.49        0.00      1.15 o
   3   7  20        5.04        9.42      2.16 o
   1   1  21       16.61       16.78      0.85 o
   2   1  21       54.22       50.79      1.30 o
   3   1  21       27.47       37.23      1.11 o
   4   1  21       97.41       98.11      1.63 o
   5   1  21      172.58      173.73      2.17 o
   6   1  21       12.14       12.76      0.89 o
   7   1  21        2.04        2.28      0.95 o
   8   1  21       56.76       60.03      1.92 o
   9   1  21       54.56       57.87      2.89 o
  10   1  21       12.08        9.21      2.74 o
   0   2  21      949.02      920.33     10.79 o
   1   2  21      593.17      597.57      4.59 o
   2   2  21      129.78      142.25      2.74 o
   3   2  21      764.36      745.81      6.01 o
   4   2  21        4.38        3.35      0.73 o
   5   2  21       63.35       61.75      1.42 o
   6   2  21        0.13        0.00      0.71 o
   7   2  21      121.79      118.32      2.47 o
   8   2  21        5.77        0.00      1.16 o
   9   2  21        0.49        0.00      1.22 o
   1   3  21        4.80        4.35      0.80 o
   2   3  21       37.28       35.65      1.16 o
   3   3  21       10.79       11.84      0.87 o
   4   3  21        0.40        0.00      0.74 o
   5   3  21       16.97       15.43      1.02 o
   6   3  21        0.73        0.00      1.18 o
   7   3  21       12.89       14.27      1.42 o
   8   3  21        9.82        9.68      1.53 o
   9   3  21        2.39        2.16      1.36 o
   0   4  21      214.64      214.56      3.57 o
   1   4  21       26.64       34.91      1.18 o
   2   4  21       37.48       39.83      1.36 o
   3   4  21       47.29       48.14      1.33 o
   4   4  21      143.17      145.21      3.55 o
   5   4  21        0.00        0.15      1.09 o
   6   4  21       77.01       81.14      2.39 o
   7   4  21        0.82        2.03      1.24 o
   8   4  21        5.51        2.33      1.32 o
   1   5  21      128.03      131.08      2.64 o
   2   5  21      110.96      117.66      2.03 o
   3   5  21       26.66       28.52      1.32 o
   4   5  21        4.86        6.43      1.20 o
   5   5  21       53.96       64.19      2.31 o
   6   5  21       31.61       38.71      2.00 o
   7   5  21        0.26        0.76      1.81 o
   0   6  21       91.62      107.09      2.84 o
   1   6  21        2.23        3.45      0.99 o
   2   6  21       23.48       21.53      1.33 o
   3   6  21       19.85       15.48      1.36 o
   4   6  21       37.58       47.00      2.15 o
   5   6  21       10.29       12.75      2.01 o
   0   0  22      338.85      324.04     13.91 o
   1   0  22        0.62        0.00      0.84 o
   2   0  22       27.47       24.06      1.68 o
   3   0  22        2.44        0.00      1.14 o
   4   0  22      565.34      528.70      6.33 o
   5   0  22       40.44       27.80      1.59 o
   6   0  22      137.44      109.39      2.80 o
   7   0  22       23.09       22.90      1.53 o
   8   0  22       36.00       33.37      2.23 o
   9   0  22        0.49        3.88      2.91 o
   1   1  22       53.95       45.16      1.41 o
   2   1  22        0.74        0.00      0.69 o
   3   1  22      245.00      238.92      3.63 o
   4   1  22       29.01       27.11      1.10 o
   5   1  22      118.14      113.04      1.90 o
   6   1  22       17.22       18.86      1.04 o
   7   1  22       23.18       24.47      1.19 o
   8   1  22       20.06       17.14      1.49 o
   9   1  22       44.82       47.64      4.38 o
   0   2  22     1213.13     1201.24     11.32 o
   1   2  22       54.82       75.09      2.24 o
   2   2  22      396.70      406.17      4.26 o
   3   2  22       38.31       37.20      1.22 o
   4   2  22      118.36      116.02      1.84 o
   5   2  22        2.50        5.88      0.82 o
   6   2  22       15.42       14.76      1.00 o
   7   2  22       34.10       36.54      2.02 o
   8   2  22        4.07        3.12      1.60 o
   9   2  22        0.18        0.00      1.22 o
   1   3  22       73.85       70.26      1.57 o
   2   3  22      333.53      325.67      3.15 o
   3   3  22       98.67       95.76      1.70 o
   4   3  22       25.41       26.52      1.12 o
   5   3  22        9.78        7.50      1.28 o
   6   3  22       11.51       13.32      1.26 o
   7   3  22       35.69       36.01      1.96 o
   8   3  22        8.24        9.35      1.54 o
   0   4  22       19.41       18.86      1.47 o
   1   4  22        6.45        5.25      0.86 o
   2   4  22        4.45        8.59      0.92 o
   3   4  22       11.56       10.75      1.10 o
   4   4  22        5.90        5.83      0.93 o
   5   4  22        0.90        0.18      1.19 o
   6   4  22        1.03        3.83      1.30 o
   7   4  22        0.83        0.00      1.22 o
   1   5  22       17.42       19.14      1.63 o
   2   5  22       47.48       56.21      1.63 o
   3   5  22        6.08        3.16      0.97 o
   4   5  22       39.75       42.54      1.90 o
   5   5  22        0.77        1.17      1.24 o
   6   5  22       19.20       21.12      2.05 o
   0   6  22      161.43      184.84      3.66 o
   1   6  22       23.37       29.70      1.37 o
   2   6  22       60.83       65.95      2.00 o
   3   6  22       20.43       24.63      2.12 o
   4   6  22        1.65        2.57      1.61 o
   1   1  23       84.51       75.55      1.54 o
   2   1  23        7.05        7.04      0.81 o
   3   1  23       24.37       25.86      1.10 o
   4   1  23        6.99        8.91      0.89 o
   5   1  23       12.79        8.69      0.91 o
   6   1  23        0.16        1.03      0.80 o
   7   1  23      124.00      119.72      2.84 o
   8   1  23       12.35       14.59      1.47 o
   9   1  23       13.06       15.41      2.31 o
   0   2  23      684.87      695.83      7.83 o
   1   2  23       66.03       73.61      2.61 o
   2   2  23      142.74      129.47      2.15 o
   3   2  23        0.03        0.00      0.84 o
   4   2  23       26.71       28.34      1.17 o
   5   2  23       78.78       88.04      1.79 o
   6   2  23        1.49        1.10      0.86 o
   7   2  23       17.58       14.69      1.60 o
   8   2  23       10.62        7.16      1.50 o
   1   3  23        0.39        0.00      0.71 o
   2   3  23       49.41       52.11      1.37 o
   3   3  23        3.63        1.86      0.78 o
   4   3  23       26.29       24.74      1.12 o
   5   3  23       43.92       39.38      1.43 o
   6   3  23        4.70        6.30      1.25 o
   7   3  23       44.43       50.53      2.19 o
   8   3  23       34.57       43.81      2.24 o
   0   4  23       40.70       39.80      1.82 o
   1   4  23       79.32       88.94      1.72 o
   2   4  23       32.02       32.86      1.21 o
   3   4  23       40.30       49.39      1.39 o
   4   4  23       89.39       90.69      1.85 o
   5   4  23        0.83        1.02      1.21 o
   6   4  23       98.69       96.67      2.89 o
   7   4  23        9.23        2.82      1.65 o
   1   5  23       37.11       37.70      1.37 o
   2   5  23       43.09       49.51      1.57 o
   3   5  23        1.47        1.77      0.94 o
   4   5  23       25.37       22.67      1.52 o
   5   5  23        1.54        0.38      1.35 o
   0   6  23       30.30       25.90      2.80 o
   1   6  23       16.95       19.05      1.29 o
   2   6  23       31.59       30.84      1.55 o
   3   6  23        0.20        0.00      1.31 o
   0   0  24        0.05        0.00      1.37 o
   1   0  24        2.24        0.00      0.97 o
   2   0  24        9.73        8.54      1.17 o
   3   0  24        0.01        0.00      1.45 o
   4   0  24        0.40        0.00      1.08 o
   5   0  24      281.36      263.36      4.26 o
   6   0  24        0.29        0.00      1.17 o
   7   0  24      195.93      200.78      4.20 o
   8   0  24      104.61      103.67      3.55 o
   1   1  24        3.88        4.04      0.79 o
   2   1  24       79.79       91.70      1.74 o
   3   1  24       89.62       84.32      1.68 o
   4   1  24        1.63        4.05      0.88 o
   5   1  24       51.58       53.02      1.50 o
   6   1  24       84.38       86.66      1.80 o
   7   1  24        4.06        3.34      1.05 o
   8   1  24        0.35        0.22      1.30 o
   0   2  24      134.17      145.52      3.03 o
   1   2  24        1.07        0.94      0.78 o
   2   2  24        7.04        6.85      0.86 o
   3   2  24        0.00        0.00      0.74 o
   4   2  24       13.28       10.83      0.94 o
   5   2  24       23.34       26.55      1.17 o
   6   2  24        1.31        0.00      0.90 o
   7   2  24        1.17        0.14      1.15 o
   8   2  24       16.30       22.82      3.45 o
   1   3  24        4.63        3.04      0.96 o
   2   3  24        3.54        1.86      0.78 o
   3   3  24        5.02        3.20      0.83 o
   4   3  24        2.38        0.17      0.79 o
   5   3  24        0.82        0.42      0.86 o
   6   3  24        0.35        0.00      1.20 o
   7   3  24        2.21        3.19      1.37 o
   0   4  24       30.53       33.48      1.81 o
   1   4  24        6.38        5.40      0.91 o
   2   4  24        0.04        0.00      0.77 o
   3   4  24        7.77        6.47      0.99 o
   4   4  24       19.32       22.11      1.24 o
   5   4  24        5.22        5.53      1.39 o
   6   4  24        1.74        1.66      1.62 o
   1   5  24        4.27        5.77      0.99 o
   2   5  24       46.44       47.10      1.60 o
   3   5  24        4.79        4.53      1.03 o
   4   5  24        4.99        3.12      1.34 o
   1   1  25       11.71       12.39      0.95 o
   2   1  25      390.93      364.45      3.64 o
   3   1  25       94.46      130.65      2.14 o
   4   1  25      210.49      212.47      2.69 o
   5   1  25       86.53       83.09      1.78 o
   6   1  25        3.09        2.76      0.90 o
   7   1  25        0.75        1.04      0.99 o
   8   1  25       30.69       31.02      1.83 o
   0   2  25      183.24      182.51      3.53 o
   1   2  25        8.32        9.09      0.93 o
   2   2  25        1.50        0.30      0.81 o
   3   2  25       23.22       20.67      1.11 o
   4   2  25       48.53       51.13      1.50 o
   5   2  25        0.48        0.16      0.84 o
   6   2  25        5.85        3.28      0.98 o
   7   2  25        0.28        0.00      1.21 o
   1   3  25       28.75       28.94      1.65 o
   2   3  25       44.68       48.01      1.49 o
   3   3  25       17.61       15.34      1.08 o
   4   3  25        0.58        0.00      0.84 o
   5   3  25        2.75        0.95      0.94 o
   6   3  25       14.41       18.07      1.63 o
   0   4  25       55.30       55.36      2.21 o
   1   4  25        9.48       10.60      1.04 o
   2   4  25        3.25        2.14      0.87 o
   3   4  25       11.13       11.25      1.09 o
   4   4  25       29.15       33.89      1.48 o
   5   4  25        9.99        9.54      1.83 o
   1   5  25       31.86       48.55      1.55 o
   2   5  25       11.73        9.21      1.16 o
   3   5  25        0.20        0.00      1.11 o
   0   0  26       27.53       41.49      6.46 o
   1   0  26       61.48       49.86      2.19 o
   2   0  26       10.68        9.98      1.33 o
   3   0  26       15.75       16.51      2.10 o
   4   0  26        5.17        3.47      1.29 o
   5   0  26      153.78      131.76      3.12 o
   6   0  26       13.80       16.86      1.72 o
   7   0  26      148.85      151.81      3.53 o
   1   1  26        0.41        2.31      0.79 o
   2   1  26        1.45        7.45      1.15 o
   3   1  26      215.38      213.27      2.75 o
   4   1  26        2.27        5.77      0.93 o
   5   1  26      144.65      132.32      2.22 o
   6   1  26        5.81        3.95      1.01 o
   7   1  26        1.23        1.24      1.08 o
   0   2  26        1.93        3.34      1.25 o
   1   2  26        0.22        0.07      0.80 o
   2   2  26        0.04        0.00      0.79 o
   3   2  26        0.59        0.67      0.90 o
   4   2  26        0.06        1.07      0.85 o
   5   2  26        8.08       10.21      1.04 o
   6   2  26        0.62        0.00      0.94 o
   1   3  26       70.56       77.57      1.77 o
   2   3  26        3.82        2.38      0.90 o
   3   3  26        2.76        1.86      0.88 o
   4   3  26       24.44       30.13      1.33 o
   5   3  26        2.12        3.41      1.04 o
   0   4  26        1.17        1.39      1.25 o
   1   4  26        7.03        6.80      1.06 o
   2   4  26        1.11        0.63      0.90 o
   3   4  26       16.99       20.54      1.29 o
   4   4  26       11.60       16.60      1.52 o
   1   1  27       11.24        6.02      0.92 o
   2   1  27       30.15       28.35      1.26 o
   3   1  27       94.46       96.99      1.93 o
   4   1  27        0.06        0.65      0.91 o
   5   1  27        1.34        3.08      0.96 o
   6   1  27       16.38       21.41      1.28 o
   0   2  27       25.51       32.91      1.88 o
   1   2  27       11.56       10.28      1.03 o
   2   2  27        4.95        6.43      0.99 o
   3   2  27       40.25       39.24      1.72 o
   4   2  27        1.62        1.78      0.89 o
   5   2  27        4.06        2.03      0.92 o
   1   3  27        9.07        5.13      0.99 o
   2   3  27        7.61        7.40      1.01 o
   3   3  27       24.15       25.24      1.29 o
   4   3  27       33.86       44.62      1.74 o
   0   4  27        0.00        0.00      1.14 o
   1   4  27        1.89        0.00      0.96 o
   2   4  27        0.05        0.00      0.97 o
   0   0  28       16.67       24.23      3.39 o
   1   0  28        3.56        3.98      1.33 o
   2   0  28        8.44        8.15      1.37 o
   3   0  28        3.87        3.45      1.33 o
   4   0  28       31.70       37.99      2.01 o
   5   0  28        2.02        6.01      1.53 o
   1   1  28        0.98        1.36      0.87 o
   2   1  28       15.32       13.91      1.09 o
   3   1  28        2.22        2.84      0.97 o
   4   1  28       21.51       24.21      1.31 o
   5   1  28        3.84        3.44      1.03 o
   0   2  28      199.06      192.18      3.90 o
   1   2  28       11.68       17.09      1.17 o
   2   2  28       38.88       42.11      1.87 o
   3   2  28        5.27        3.25      0.95 o
   4   2  28       17.98       18.50      1.38 o
   1   3  28        0.65        0.00      0.86 o
   2   3  28       42.67       50.78      1.81 o
   3   3  28       11.65       13.23      1.31 o
   1   1  29       25.61       26.37      1.31 o
   2   1  29        0.06        0.00      0.89 o
   3   1  29        1.93        0.91      1.05 o
   0   2  29        0.18        9.08      1.49 o
   1   2  29        8.67       10.61      1.22 o
   2   2  29        7.97       15.23      1.35 o
   3   2  29       23.42       21.27      1.56 o
   0   0  30       25.93       27.76      3.63 o
   1   0  30        9.90        6.41      2.00 o
   2   0  30        3.40        0.00      1.77 o
   1   1  30        0.97        0.58      1.42 o
 
